# Supplementary material for: Automated electronic medical record sepsis detection in the emergency department
Source: PeerJ. 2014 Apr 10;2:e343. doi: 10.7717/peerj.343 (PMC3994640; doi:10.7717/peerj.343)
Supplement: Supplemental Information 1 [file peerj-02-343-s001.xlsx]

## Sheet: Sheet1
wbc	bands	abgpaco2	systolicbp	lactate	age	sepsis_alert	gender	number_of_alerts	ued_discharge_status	infection_type=uti	infection_type=pna_resp	infection_type=bacteremia	infection_type=cellulitis	infection_type=abscess	infection_type=cns	infection_type=gi	infection_type=obgyn	infection_type=other	infection_type=other_specified	noninfection_cardiovascular	noninfection_cardiovascular_specified	noninfection_respiratory	noninfectrion_respiratory_specified	noninfection_gi	noninfection_gi_specified	noninfection_renal	noninfection_renal_specified	noninfection_trauma	noninfection_trauma_specified	noninfection_drug	noninfection_drug_specified	noninfection_cns	noninfection_cns_specified	noninfection_hemeonc	noninfection_hemeonc_specified	noninfection_other	noninfection_other_specified	sepsis
20				2.1	57	Yes	Male	1	Admitted	No	No	No	No	No	No	No	No	No		No		No		Yes	hep encephalopathy	No		No		No		Yes	stroke	No		No		No
12.82				2.7	17	Yes	Male	1	Admitted	No	No	No	No	No	No	No	No	No		No		No		No		No		Yes	MVC	No		No		No		No		No
3.9				3.8	25	Yes	Female	2	Admitted	No	No	No	No	No	No	No	No	No		No		No		No		Yes	CKD	No		No		No		No		Yes	Volume Overload	No
				3.4	82	Yes	Male	1	Admitted	Yes	No	No	No	No	No	Yes	No	No	C diff colitis	No		No		No		No		No		No		No		No		No		Yes
			84	2.7	83	Yes	Female	2	Admitted	Yes	No	No	No	No	No	No	No	No		No		No		No		No		No		No		No		No		No		Yes
				9.5	78	Yes	Female	1	Admitted	No	Yes	No	No	No	No	No	No	No		No		No		No		No		No		No		No		No		No		Yes
18.7				2.5	31	Yes	Female	1	Admitted	No	No	No	No	No	No	No	No	No		No		No		No		No		Yes	MVC	No		No		No		No		No
20.8			78	4.2	47	Yes	Male	2	Admitted	No	No	Yes	No	No	No	No	No	No		No		No		No		No		No		No		No		No		No		Yes
				2.8	61	Yes	Female	1	Admitted	No	No	No	No	No	No	No	No	No		No		No		Yes	Gastroparesis	Yes	ARF	No		No		No		No		No		No
17.8	31	31		3	83	Yes	Female	2	Admitted	Yes	Yes	Yes	No	No	No	No	No	No		No		No		No		No		No		No		No		No		No		Yes
27.8			83		66	Yes	Male	2	Admitted	Yes	No	No	No	No	No	No	No	No		No		No		No		No		No		No		No		No		No		Yes
44	12			2.3	52	Yes	Male	1	Admitted	No	No	No	Yes	No	No	No	No	Yes	Thrombophlebitis	No		No		No		No		No		No		No		No		No		Yes
				2.6	28	Yes	Male	1	Admitted	No	No	No	No	No	No	No	No	No		No		No		No		No		Yes	MVC	No		No		No		No		No
39.2				2.5	56	Yes	Male	1	Admitted	No	Yes	Yes	No	No	No	No	No	No		No		No		No		No		No		No		No		No		No		Yes
26.4				3.5	30	Yes	Male	3	Admitted	No	No	No	No	No	No	No	No	No		No		No		No		No		Yes	Assault	No		No		No		No		No
	14		70		68	Yes	Male	1	Admitted	No	Yes	No	Yes	No	No	No	No	No		No		No		No		No		No		No		No		No		No		Yes
				4	48	Yes	Female	1	Admitted	No	No	No	No	No	No	No	No	No		No		No		No		No		No		Yes	ETOH	No		No		No		No
				2.1	30	Yes	Male	1	Admitted	Yes	No	No	No	Yes	No	No	No	No		No		No		No		No		No		No		No		No		No		Yes
25.8				3.5	54	Yes	Male	1	Admitted	No	No	No	No	No	No	Yes	No	No	SBP	No		No		No		No		No		No		No		No		No		Yes
16.03				2.5	20	Yes	Male	1	Admitted	No	No	No	No	No	No	No	No	No		No		No		No		No		Yes	Fall	Yes	ETOH	No		No		No		No
				3.9	72	Yes	Male	1	Admitted	No	No	No	No	No	No	No	No	No		No		No		No		No		No		No		No		No		Yes	GYN, vaginal bleeding, pelvic tumor	No
				3	51	Yes	Male	2	Admitted	No	Yes	Yes	No	No	No	No	No	No		No		No		No		No		No		No		No		No		No		Yes
13.9				3.5	70	Yes	Male	1	Admitted	No	No	No	No	No	No	No	No	No		No		Yes	SOB	No		No		No		No		Yes	bleed	No		No		No
				9.6	64	Yes	Male	2	Admitted	Yes	No	No	No	No	No	No	No	No		No		No		No		No		No		No		No		No		No		Yes
			84		55	Yes	Male	2	Admitted	No	No	No	No	No	No	No	No	No		No		No		Yes	GI Bleed	Yes	ARF	No		No		No		No		No		No
22.5			88		69	Yes	Female	2	Admitted	No	Yes	No	No	No	No	No	No	No		No		No		No		No		No		No		No		No		No		Yes
20.4			85		48	Yes	Male	2	Admitted	No	No	No	No	No	No	No	No	No		No		No		Yes	abd pain	No		No		No		No		No		No		No
2.8			87		47	Yes	Male	2	Admitted	No	No	No	No	No	No	Yes	No	No	Viral GE	No		No		No		No		No		No		No		No		No		Yes
				4.7	67	Yes	Male	2	Admitted	No	No	No	No	No	No	No	No	No		Yes	AF	Yes	aspiration pneumonitis, respiratory distress	No		No		No		No		No		No		No		No
13.2			84		60	Yes	Female	2	Admitted	Yes	No	No	No	No	No	No	No	No		No		No		No		No		No		No		No		No		No		Yes
14.9				3.9	38	Yes	Male	1	Admitted	No	No	No	No	No	No	No	No	No		No		No		No		No		Yes	MVC	No		No		No		No		No
				12.7	34	Yes	Female	1	Admitted	No	No	No	No	No	No	No	No	No		Yes	cardiac arrest	No		No		No		No		Yes	polysubstance	No		No		No		No
				2	55	Yes	Female	1	Not Admitted	No	No	No	No	No	No	No	No	Yes	sinusitis	No		No		No		No		No		No		No		No		No		Yes
				2.8	64	Yes	Male	2	Not Admitted	No	No	No	No	No	No	No	No	No		No		No		Yes	N/V	No		No		No		No		No		Yes	dehydration	No
14.8			73		42	Yes	Female	1	Admitted	Yes	Yes	No	No	No	No	No	No	No		No		No		No		No		No		No		No		No		No		Yes
13.9			88		56	Yes	Male	1	Admitted	Yes	Yes	No	No	No	No	No	No	No		No		No		No		No		No		No		No		No		No		Yes
				2.9	76	Yes	Female	1	Not Admitted	No	No	No	No	No	No	No	No	No		No		No		No		No		Yes	Fall	No		No		No		No		No
21.25				5.5	51	Yes	Male	1	Not Admitted	No	No	No	No	No	No	No	No	No		No		No		No		No		No		Yes	opioid	No		No		No		No
13.84		18		3.8	49	Yes	Female	1	Not Admitted	No	No	No	No	No	No	No	No	No		No		No		No		No		Yes	Fall	No		No		No		No		No
19			87		23	Yes	Female	2	Admitted	No	No	No	No	No	No	No	No	No		No		No		No		No		No		No		No		Yes	SSS	No		No
				2.2	25	Yes	Male	1	Admitted	No	No	No	No	No	No	No	No	No		No		No		No		No		Yes	Burns	No		No		No		No		No
			66		87	Yes	Female	2	Admitted	No	No	No	No	No	No	No	No	No		Yes	AF	No		No		No		No		No		No		No		No		Yes
				3.1	60	Yes	Female	1	Admitted	Yes	No	No	No	No	No	No	No	No		No		No		No		No		No		No		No		No		No		Yes
				3	57	Yes	Female	1	Admitted	No	No	No	No	No	No	No	No	No		No		No		Yes	Ascites	No		No		No		No		No		No		No
				4	57	Yes	Male	1	Admitted	No	No	No	No	No	No	No	No	No		No		No		Yes	GI bleed	No		No		No		No		No		No		No
				5.5	36	Yes	Male	1	Admitted	No	No	No	No	No	No	No	No	No		No		No		No		No		No		Yes	ETOH, polysubstance	No		No		No		No
17.4			83	7.6	75	Yes	Female	2	Admitted	No	No	No	No	No	No	No	No	No		Yes	ACS	No		No		No		No		No		No		No		No		No
			61		84	Yes	Female	2	Admitted	No	No	No	No	No	No	No	No	No		No		Yes	aspiration pneumonitis	No		No		No		No		No		No		No		No
			77		78	Yes	Female	2	Admitted	No	No	No	No	No	No	No	No	No		No		No		Yes	GI bleed	Yes	ARF	No		No		No		No		No		No
	19			2.1	46	Yes	Male	1	Admitted	No	No	Yes	No	No	No	No	No	Yes	endocarditis	No		No		No		No		No		No		No		No		No		Yes
12.8				3.3	58	Yes	Male	2	Admitted	No	No	No	No	No	No	No	No	No		No		No		No		Yes	ARF	No		No		No		No		Yes	Bladder cancer	No
				5.8	44	Yes	Male	2	Admitted	No	No	No	No	No	No	No	No	No		No		No		No		Yes	CKD	No		No		No		No		Yes	leukocytosis	No
12.3				2.2	19	Yes	Female	1	Admitted	No	No	No	No	No	No	No	No	No		No		No		No		No		No		No		No		No		Yes	dehydration, pseudoseizure	No
				4.5	90	Yes	Male	2	Admitted	No	Yes	No	No	No	No	No	No	No		No		No		No		No		No		No		No		No		No		Yes
				3.7	26	Yes	Female	1	Not Admitted	No	No	No	No	No	No	No	No	No		No		No		No		No		Yes	burns	No		No		No		No		No
				2.9	63	Yes	Female	1	Admitted	No	No	No	No	No	No	No	No	No		No		No		No		No		No		No		Yes	seizure, tumor	No		Yes		No
				2.1	39	Yes	Male	1	Admitted	No	No	No	No	No	No	Yes	No	No	Viral GE	No		No		No		No		No		No		No		No		No		Yes
30				3.1	55	Yes	Male	2		No	No	No	Yes	No	No	No	No	No		No		No		No		No		No		No		No		No		No		Yes
				2.4	86	Yes	Male	1	Admitted	Yes	No	No	No	No	No	No	No	No		No		No		No		No		No		No		No		No		No		Yes
25.4	19			4.8	55	Yes	Male	2	Admitted	No	No	No	No	No	No	No	No	No		Yes	ruptured AAA	No		No		No		No		No		No		No		No		No
12.5		26		6.2	89	Yes	Female	1	Admitted	No	No	No	No	No	No	No	No	No		No		No		No		No		Yes	MVC	No		No		No		No		No
			83		23	Yes	Female	2	Admitted	No	No	No	No	No	No	No	No	No		No		Yes	asthma, vocal chord dysfunction	No		No		No		No		No		No		No		No
				4.4	63	Yes	Male	1	Admitted	No	No	No	No	No	No	No	No	No		No		No		No		No		Yes	MVC	No		No		No		No		No
20				2.8	62	Yes	Female	1	Admitted	No	No	No	No	No	No	No	No	No		No		No		No		No		No		No		No		No		Yes	ovarian cyst	No
20.7				2	86	Yes	Male	2	Admitted	No	Yes	No	No	No	No	No	No	No		No		No		No		No		No		No		No		No		No		Yes
				2.1	60	Yes	Female	1	Admitted	No	No	No	No	No	No	No	No	No		No		No		Yes	Ascites	No		No		No		No		No		No		No
			81		57	Yes	Male	2	Admitted	No	Yes	No	No	No	No	Yes	No	No	C Diff colitis	No		No		No		No		No		No		No		No		No		Yes
16.8				2	53	Yes	Male	2	Admitted	No	Yes	No	No	No	No	No	No	No		No		No		No		No		No		No		No		No		No		Yes
39			84		65	Yes	Female	2	Admitted	No	Yes	No	No	No	No	No	No	No		No		No		No		No		No		No		No		No		No		Yes
13.1				2.2	31	Yes	Male	1	Admitted	No	No	No	No	No	No	No	No	No		No		No		No		No		No		No		No		No		Yes	inguinal hernia	No
				3.4	49	Yes	Male	2	Admitted	No	No	No	No	No	No	No	No	No		Yes	CHF	No		No		No		No		No		No		No		No		No
			87		64	Yes	Male	2	Admitted	No	No	No	No	No	No	No	No	No		No		Yes	PTE	No		No		No		No		No		No		No		No
15.5					41	Yes	Male	1	Admitted	No	No	No	No	No	No	Yes	No	No	appendicitis	No		No		No		No		No		No		No		No		No		Yes
12.3				3.9	41	Yes	Male	2	Admitted	No	No	No	No	No	No	No	No	No		Yes	chest pain	No		No		No		No		No		No		No		No		No
			86		0	Yes	Male	2	Admitted	No	Yes	No	No	No	No	No	No	No		No		No		No		No		No		No		No		No		No		Yes
				5.2	55	Yes	Male	1	Admitted	No	No	No	No	No	No	No	No	No		Yes	ACS	No		No		No		No		No		Yes	seizure	No		No		No
14.7				2.6	56	Yes	Male	2	Admitted	No	No	No	No	No	No	No	No	No		No		No		No		No		No		No		Yes	stroke	No		No		No
14.4				4.5	31	Yes	Female	1	Admitted	Yes	No	No	No	No	No	No	No	No		No		No		No		No		No		No		No		No		No		Yes
22.1				2	54	Yes	Female	1	Admitted	No	No	No	No	No	No	Yes	No	No	C Diff colitis	No		No		No		No		No		No		No		No		No		Yes
16.4				2.1	34	Yes	Male	1	Admitted	No	No	No	No	No	No	No	No	No		No		No		No		No		Yes	MVC	No		No		No		No		No
				6.7	31	Yes	Male	1	Admitted	No	No	No	No	No	No	No	No	No		No		No		No		No		No		Yes	Tylenol	No		No		No		No
				3	50	Yes	Female	1	Admitted	No	No	No	No	No	No	No	No	No		Yes	AF	No		No		Yes	ARF	No		No		No		No		No		No
18.4				2.3	49	Yes	Female	1	Admitted	No	No	No	No	No	No	No	No	No		No		No		No		No		Yes	MVC	No		No		No		No		No
29.6				3.1	34	Yes	Female	2	Admitted	Yes	No	No	No	No	No	No	No	No		No		No		No		No		No		No		No		No		No		Yes
15				2.2	83	Yes	Female	1	Admitted	No	No	No	No	No	No	No	No	No		No		No		Yes	SBO	No		No		No		No		No		No		No
				2	71	Yes	Female	2	Admitted	No	Yes	No	No	No	No	No	No	No		No		No		No		No		No		No		No		No		No		Yes
				3.1	45	Yes	Male	1	Not Admitted	No	No	No	No	No	No	No	No	No		No		No		No		No		No		No		No		No		No		No
13.8				3.3	89	Yes	Female	2	Admitted	No	No	No	No	No	No	Yes	No	No	GE	No		No		No		No		No		No		No		No		No		Yes
				3.6	49	Yes	Male	2	Admitted	No	No	No	No	No	No	No	No	No		No		No		Yes	Hep encephalopathy	No		No		No		No		No		No		No
				3.2	65	Yes	Female	2	Admitted	No	No	No	No	No	No	No	No	No		No		No		Yes	SBO	No		No		No		No		No		No		No
				2.3	55	Yes	Male	2	Admitted	Yes	No	No	No	No	No	No	No	No		No		No		No		No		No		No		No		No		No		Yes
			73		62	Yes	Male	2	Admitted	No	No	No	No	No	No	No	No	No		No		No		Yes	N/V	No		No		No		No		No		No		No
			64		49	Yes	Female	2	Admitted	No	No	No	No	No	No	No	No	No		No		No		Yes	N/V	No		No		No		No		No		Yes	hypotension	No
16.4				2.4	51	Yes	Male	1	Admitted	No	Yes	No	No	No	No	No	No	No		No		No		No		No		No		No		No		No		No		Yes
15.9				2.4	38	Yes	Female	1	Admitted	Yes	No	No	No	No	No	No	No	No		No		No		No		No		No		No		No		No		No		Yes
12.3				2.8	59	Yes	Female	1	Not Admitted	No	No	No	No	No	No	No	No	No		No		No		No		No		Yes	assault	No		No		No		No		No
				12.6	57	Yes	Male	2	Admitted	No	No	No	No	No	No	No	No	No		No		No		No		No		No		No		Yes	seizure	No		No		No
				2.4	41	Yes	Male	1	Not Admitted	No	No	No	No	No	No	Yes	No	No		No		No		No		No		No		No		No		No		No		No
0	12			2.4	65	Yes	Female	1	Admitted	No	Yes	No	No	No	No	Yes	No	No		No		No		No		No		No		No		No		No		No		No
12.2				2.2	72	Yes	Female	1	Admitted	Yes	No	No	No	No	No	No	No	No		No		No		No		No		No		No		No		No		No		Yes
25.4				2.3	31	Yes	Male	1	Admitted	No	No	No	No	No	No	No	No	No		No		No		No		No		Yes	MVC	No		No		No		No		No
				2.6	38	Yes	Male	1	Not Admitted	No	No	No	No	No	No	No	No	No		No		No		No		No		Yes	Fall	No		No		No		No		No
			86		64	Yes	Female	2	Admitted	No	Yes	No	No	No	No	No	No	No		No		No		No		No		No		No		No		No		No		Yes
			83		83	Yes	Female	2	Admitted	No	Yes	No	No	No	No	Yes	No	No	C Diff colitis	No		No		No		No		No		No		No		No		No		No
				4.5	40	Yes	Female	1	Admitted	No	Yes	No	No	No	No	No	No	No		No		No		No		No		No		No		No		No		No		Yes
12.2				5.9	50	Yes	Male	2	Admitted	No	No	No	No	No	No	No	No	No		No		No		Yes	GI Bleed, cirrhosis	No		No		No		No		No		No		No
			89		51	Yes	Female	2	Admitted	No	Yes	No	No	No	No	No	No	No		No		No		No		No		No		No		No		No		No		Yes
				4	59	Yes	Female	1	Admitted	No	No	No	No	No	No	No	No	No		No		No		No		No		Yes	Fall	No		No		No		No		No
20				7.3	31	Yes	Male	3	Admitted	No	No	No	No	Yes	No	No	No	No		No		No		No		No		No		No		No		No		No		Yes
				2.2	38	Yes	Female	2	Not Admitted	No	No	No	No	No	No	No	No	No		No		No		No		No		Yes	MVC	No		No		No		No		No
				9.5	28	Yes	Male	1	Admitted	No	No	No	No	No	No	No	No	No		No		No		No		No		No		Yes	ETOH, mouthwash	No		No		No		No
	16		83		81	Yes	Male	1	Admitted	Yes	No	No	No	No	No	No	No	No		No		No		No		No		No		No		No		No		No		Yes
				2.1	94	Yes	Female	1	Admitted	No	No	No	No	No	No	No	No	No		No		No		Yes	gastric outlet obstruction	No		No		No		No		No		No		No
23.2			63		54	Yes	Female	1	Admitted	Yes	No	No	No	No	No	No	No	No		No		No		No		No		No		No		No		No		No		Yes
22.7			85		80	Yes	Male	1	Admitted	No	Yes	No	No	No	No	No	No	Yes	Fungemia	No		No		No		No		No		No		No		No		No		Yes
17.6			83		48	Yes	Female	2	Not Admitted	Yes	Yes	No	No	No	No	No	No	No	COPD	No		No		No		No		No		No		No		No		No		Yes
				5.6	61	Yes	Male	1	Admitted	Yes	No	No	No	No	No	No	No	No		No		No		No		No		No		No		No		No		No		Yes
				3.5	59	Yes	Female	1	Not Admitted	No	No	No	No	No	No	No	No	No		No		No		No		No		Yes	MVC	No		No		No		No		No
				2.5	93	Yes	Female	1	Admitted	Yes	No	No	No	No	No	No	No	No		No		No		No		No		No		No		No		No		No		Yes
			68		72	Yes	Female	1	Admitted	No	No	No	No	No	No	No	No	No		No		No		Yes	GI bleed	No		No		No		No		Yes	anemia	No		No
2.8			85		66	Yes	Female	1	Admitted	No	No	No	No	No	No	No	No	No		No		No		No		No		No		No		No		Yes	multiple myeloma, pancytopenia	No		No
			86		27	Yes	Female	2	Admitted	No	No	No	No	No	No	Yes	No	No	Viral GE	No		No		No		No		No		No		No		No		No		Yes
14.9				4	60	Yes	Female	1	Admitted	No	No	No	No	No	No	No	No	No		No		No		No		No		No		No		No		No		Yes	DKA	No
			81		74	Yes	Male	2	Admitted	No	No	No	No	No	No	No	No	Yes	COPD	No		No		No		No		No		No		No		No		No		Yes
			86		86	Yes	Female	2	Admitted	Yes	No	No	No	No	No	No	No	No		No		No		No		No		No		No		No		No		No		Yes
17.7				3.2	75	Yes	Male	2	Not Admitted	No	No	No	No	No	No	Yes	No	No	Viral GE	No		No		No		No		No		No		No		No		No		Yes
			85		53	Yes	Female	2	Admitted	Yes	No	Yes	No	No	No	No	No	No		No		No		No		No		No		No		No		No		No		Yes
19		27		3.6	21	Yes	Male	1	Admitted	No	No	No	No	No	No	No	No	No		No		No		No		No		Yes	MVC	No		No		No		No		No
				2.5	30	Yes	Male	1	Admitted	No	No	No	Yes	No	No	No	No	No		No		No		No		No		No		No		No		No		No		Yes
				5.3	67	Yes	Female	1	Admitted	No	No	No	No	No	No	No	No	No		No		No		No		No		No		No		Yes	AMS	No		Yes	hyperglycemia	No
				3	26	Yes	Female	2	Admitted	No	No	No	No	No	No	No	No	No		No		No		Yes	Gastroparesis	No		No		No		No		No		Yes	DM	No
				2.1	33	Yes	Male	1	Admitted	No	No	No	No	No	No	No	No	No		No		No		No		No		Yes	Fall	No		No		No		No		No
3				1.73	61	Yes	Male	3	Admitted	No	Yes	No	No	No	No	No	No	No		No		No		No		No		No		No		No		No		No		Yes
				4.4	41	Yes	Male	1	Admitted	No	No	No	No	No	No	No	No	No		No		No		Yes	diarrhea, chronic pancreatitis	No		No		No		No		No		Yes	lactic acidosis	No
3.7				2.7	19	Yes	Male	2	Not Admitted	No	No	No	No	No	No	No	No	No		No		No		No		No		Yes	MVC	No		No		No		No		No
21.2				3.5	85	Yes	Male	2	Admitted	No	Yes	No	No	No	No	No	No	No		No		No		No		No		No		No		No		No		No		Yes
			71	6.4	81	Yes	Male	2	Admitted	Yes	Yes	No	No	No	No	No	No	No		No		No		No		No		No		No		No		No		No		Yes
39				2.3	71	Yes	Male	2	Admitted	No	Yes	No	No	No	No	No	No	No		No		No		No		No		No		No		No		No		No		Yes
			64		30	Yes	Female	2	Admitted	No	Yes	No	No	No	No	No	No	No		No		No		No		No		No		No		No		No		No		Yes
				2.9	53	Yes	Male	1	Not Admitted	No	No	No	No	No	No	No	No	No		No		No		No		No		Yes	Fall	No		No		No		No		No
15.71				2.7	63	Yes	Male	1	Admitted	No	No	No	No	No	No	No	No	No		No		No		No		No		No		No		No		No		Yes	Hyperglycemia	No
16.7				2.5	77	Yes	Male	1	Admitted	No	No	No	No	No	No	No	No	No		No		No		Yes	constipation	No		No		No		No		No		No		No
			75		51	Yes	Male	2	Admitted	No	Yes	No	No	No	No	No	No	No		No		No		No		No		No		No		No		No		No		Yes
20.7		28		10.4	62	Yes	Female	1	Admitted	No	No	No	No	No	No	No	No	No		Yes	ACS, VF, Cardiac arrest	No		No		No		No		No		No		No		No		No
39.3				2.6	81	Yes	Male	2	Admitted	Yes	No	No	No	No	No	No	No	No		No		No		No		No		No		No		No		No		No		Yes
				3.2	58	Yes	Male	1	Not Admitted	No	No	No	No	No	No	No	No	No		No		No		Yes	gastritis, abd pain	No		No		No		No		No		No		No
13.4				2.9	50	Yes	Male	2	Admitted	No	Yes	No	No	No	No	No	No	No		No		No		No		No		No		No		No		No		No		Yes
38.2				2.1	75	Yes	Female	2	Admitted	Yes	No	Yes	No	No	No	No	No	No		No		No		No		No		No		No		No		No		No		Yes
3.94				3.54	72	Yes	Female	2	Admitted	No	No	No	No	No	No	No	No	No		No		No		No		No		No		No		No		No		Yes	epistaxis, supratherapeutic INR	No
				2.62	52	Yes	Female	1	Admitted	No	No	No	No	Yes	No	No	No	No		No		No		No		No		No		No		No		No		No		Yes
19.8		23		3.9	44	Yes	Male	1	Admitted	No	No	No	No	No	No	No	No	No		No		No		No		No		Yes	MVC	No		No		No		No		No
34.5		30		4.6	27	Yes	Female	1	Admitted	No	No	No	No	No	No	No	No	No		No		No		No		No		Yes	MVC	No		No		No		No		No
16.5				5.6	50	Yes	Female	2	Admitted	No	No	No	No	No	No	No	No	No		No		No		No		No		No		No		Yes	seizure	No		No		No
14.1				2.6	28	Yes	Male	1	Admitted	No	No	No	No	No	No	No	No	No		No		No		No		No		No		No		No		No		Yes	Benzo withdrawal	No
2.2	15	23		9.7	47	Yes	Male	2	Admitted	No	Yes	No	No	No	No	No	No	No		No		No		No		No		No		No		No		No		No		Yes
15.3				7.2	51	Yes	Male	1	Admitted	No	No	No	No	No	No	No	No	No		No		No		No		No		No		No		No		No		Yes	smoke inhalation	No
				6.4	37	Yes	Female	2	Admitted	No	Yes	No	No	No	No	No	No	No		No		No		No		No		No		No		No		No		No		Yes
				2.1	53	Yes	Male	1	Admitted	No	No	No	No	No	No	No	No	No		Yes	ACS	No		No		No		No		Yes	cocaine	No		No		No		No
				3.4	43	Yes	Female	1	Admitted	No	No	No	No	No	No	No	No	No		Yes	AF	No		No		No		No		Yes	anti-epileptic	No		No		No		No
20.9				2.4	34	Yes	Male	3	Admitted	No	Yes	No	No	Yes	No	No	No	No		No		No		No		No		No		No		No		No		No		Yes
			86		67	Yes	Male	2	Admitted	Yes	No	No	No	No	No	No	No	No		No		No		No		No		No		No		No		No		No		Yes
14.5		26		3.9	41	Yes	Male	1	Admitted	No	No	No	No	No	No	No	No	No		No		No		No		No		Yes	MVC	No		No		No		No		No
23				2.9	55	Yes	Female	2	Admitted	No	Yes	No	No	No	No	No	No	No		No		No		No		No		No		No		No		No		No		Yes
31.5				2.3	19	Yes	Male	1	Admitted	No	Yes	No	No	No	No	No	No	No		No		No		No		No		No		No		No		No		No		No
15.1				2.7	51	Yes	Male	2	Admitted	No	No	No	No	No	No	No	No	No		Yes	PVD	No		No		No		No		No		No		No		No		No
18.8		26		2.7	58	Yes	Female	2	Admitted	Yes	No	No	No	No	No	No	No	No		No		No		No		No		No		No		No		No		No		Yes
				27	19	Yes	Male	1	Not Admitted	No	No	No	No	No	No	No	No	No		No		No		No		No		Yes	assault	No		No		No		No		No
				2.8	59	Yes	Female	2	Not Admitted	No	Yes	No	No	No	No	No	No	No		No		No		No		No		No		No		No		No		No		Yes
			80		43	Yes	Male	2	Admitted	No	No	No	No	No	No	No	No	No		No		No		Yes	GI bleed	No		Yes		No		Yes	syncope	No		No		No
				2.8	96	Yes	Female	2	Admitted	No	No	No	No	No	No	No	No	No		No		No		No		No		No		No		Yes	encephalopathy	No		Yes	electrolyte imbalance, dehydration	No
23.5				2.1	41	Yes	Male	1	Admitted	No	No	No	No	No	No	No	No	No		No		No		No		No		Yes	Bite	Yes	Ambien, antipsych	No		No		No		No
1.7			88		37	Yes	Female	2	Admitted	No	No	No	No	No	No	No	No	No		No		No		No		No		No		No		No		Yes	pancytopenia	Yes	stomatitis	No
24.7				2.8	31	Yes	Female	2	Admitted	Yes	Yes	Yes	No	No	No	No	No	No		No		No		No		No		No		No		No		No		No		Yes
				2.3	45	Yes	Female	2	Admitted	Yes	No	No	No	No	No	No	No	No		No		No		No		No		No		No		No		No		No		Yes
17.2			107	2.1	25	Yes	Male	2	Admitted	No	No	Yes	No	No	No	No	No	No		No		No		No		No		No		No		No		No		No		Yes
				2.1	46	Yes	Female	1	Not Admitted	No	No	No	No	No	No	No	No	No		No		No		Yes	Abd pain	No		No		No		No		No		No		No
15.5				2.2	24	Yes	Male	1	Admitted	No	No	No	No	No	No	No	No	No		No		No		Yes	constipation	No		No		No		No		No		No		No
13.2		31		5.5	47	Yes	Male	1	Admitted	No	No	No	No	No	No	No	No	No		No		No		No		No		Yes	MVC	No		No		No		No		No
12.3				5.4	41	Yes	Female	1	Admitted	No	No	No	No	No	No	No	No	No		No		No		No		No		Yes	MVC	No		No		No		No		No
0			76		35	Yes	Female	2	Admitted	No	Yes	No	No	No	No	No	No	No		No		No		No		No		No		No		No		No		No		Yes
				2.4	52	Yes	Male	1	Admitted	No	No	No	No	No	No	No	No	No		No		No		No		No		No		No		Yes	Hydrocephalus	No		No		No
				4.2	41	Yes	Male	1	Admitted	No	No	No	No	No	No	No	No	No		No		No		Yes	SBO	No		No		No		No		No		Yes	musculoskeletal pain	No
				2.2	53	Yes	Male	3	Admitted	No	Yes	No	No	No	No	No	No	No		No		No		No		No		No		No		No		No		No		Yes
			72		43	Yes	Male	2	Admitted	Yes	No	Yes	No	No	No	No	No	No		No		No		No		No		No		No		No		No		No		Yes
				3.1	71	Yes	Female	2	Admitted	No	No	No	No	No	No	No	No	No		No		No		Yes	SBO	No		No		No		No		Yes	Leukemia	No		No
18.9				2	84	Yes	Female	2	Admitted	No	No	No	No	No	No	No	No	No		Yes	CHF	No		Yes	SBO	No		No		No		No		No		No		No
1.2				4.2	60	Yes	Male	1	Admitted	No	No	No	No	No	No	No	No	No		No		No		No		No		No		No		Yes	Seizure	No		No		No
16.1		29	83	3.1	37	Yes	Female	2	Admitted	No	No	No	No	No	No	No	No	No		No		No		No		No		Yes	MVC	No		No		No		No		No
				3.6	55	Yes	Male	2	Admitted	No	No	No	No	No	No	No	No	No		No		No		No		No		No		No		Yes	stroke	No		Yes	lactic acidosis	No
16.3			72	3.7	68	Yes	Female	1	Admitted	No	Yes	Yes	No	No	No	No	No	No		No		No		No		No		No		No		No		No		No		Yes
				2.4	17	Yes	Male	1	Admitted	No	No	No	No	No	No	No	No	No		No		No		No		No		Yes	assault	No		No		No		No		No
1.2				4.2	60	Yes	Male	1	Admitted	No	No	No	No	No	No	Yes	No	No	C diff Colitis	No		No		No		No		No		No		No		No		No		Yes
18			74		64	Yes	Male	2	Admitted	No	Yes	No	No	No	No	No	No	No		No		No		No		No		No		No		No		No		No		Yes
				2.6	65	Yes	Female	1	Admitted	No	No	No	No	No	No	No	No	No		No		No		Yes	abd pain	No		No		No		No		No		Yes	DM	No
24.5		31		3.2	38	Yes	Male	1	Admitted	No	No	No	No	No	No	No	No	No		No		No		No		No		Yes	Fall	No		No		No		No		No
12.43				2.2	28	Yes	Male	1	Admitted	No	No	No	No	No	No	Yes	No	No	colitis	No		No		No		No		No		No		No		No		No		Yes
				3.2	52	Yes	Male	1	Admitted	Yes	No	No	No	No	No	No	No	No		No		No		No		No		No		No		No		No		No		Yes
27.1		28		2.2	19	Yes	Female	1	Admitted	No	No	No	No	No	No	No	No	No		No		No		No		No		Yes	MVC	No		No		No		No		No
3				2	56	Yes	Female	2	Not Admitted	No	No	No	No	No	No	No	No	No		Yes	Chest Pain	No		No		No		No		No		No		No		Yes	GYN, HTN, vaginal pain	No
				5.3	49	Yes	Male	2	Admitted	No	No	No	No	No	No	No	No	No		Yes	CHF	No		No		No		No		No		No		No		Yes	HTN	Yes
			86		59	Yes	Female	1	Not Admitted	No	No	No	No	No	No	No	No	No		No		No		No		No		No		No		No		No		Yes	airway obstruction	No
16.2				4.3	21	Yes	Female	1	Admitted	No	No	No	Yes	No	No	No	No	No		No		No		No		No		No		Yes	ETOH	No		No		Yes	Upper lip contusion	No
13.7		31		5.5	50	Yes	Female	1	Admitted	No	No	No	No	No	No	No	No	No		No		No		No		No		Yes		No		No		No		No		No
33.4		25	58		53	Yes	Male	1	Admitted	No	No	No	No	No	No	Yes	No	No	C Diff Colitis	No		No		No		No		No		No		No		No		No		Yes
14.1		20		10	25	Yes	Male	1	Admitted	No	No	No	No	No	No	No	No	No		No		No		No		No		Yes	GSW	No		No		No		No		No
				3	26	Yes	Female	1	Admitted	No	No	No	No	No	No	No	No	No		No		No		No		No		Yes	MVC	No		No		No		No		No
16.4				2.8	77	Yes	Male	1	Admitted	Yes	No	No	No	No	Yes	No	No	No	Infectious encephalopathy	No		No		No		No		No		No		No		No		No		Yes
12.5			83		88	Yes	Female	1	Admitted	No	No	No	No	No	No	No	No	No		No		No		No		No		Yes	Fall	No		No		No		No		No
				2.4	27	Yes	Male	2	Admitted	No	Yes	No	No	No	No	No	No	No		No		No		No		No		No		No		No		No		No		Yes
19.7				2.1	25	Yes	Male	1	Not Admitted	No	No	No	No	No	No	No	No	No		No		No		No		No		Yes	ATV rollover	No		No		No		No		No
				6	61	Yes	Female	1	Admitted	Yes	No	Yes	No	No	No	No	No	No		No		No		No		No		No		No		No		No		No		Yes
17.5				3.3	41	Yes	Male	2	Admitted	No	No	No	No	No	No	No	No	No		No		No		No		No		Yes	machinery accident	No		No		No		No		No
15.5			74		59	Yes	Female	1	Admitted	No	No	No	No	No	No	No	No	No		No		No		No		No		Yes	Burns	No		No		No		No		No
				3.1	62	Yes	Male	4	Admitted	No	No	Yes	No	No	No	No	No	No		No		No		No		No		No		No		No		No		No		Yes
				14.1	48	Yes	Female	1	Admitted	Yes	No	No	No	No	No	No	No	No		No		No		No		No		No		No		No		No		No		Yes
16.6			88		57	Yes	Female	2	Admitted	No	No	No	No	No	No	Yes	No	No	C Diff colitis	No		No		No		No		No		No		No		No		No		Yes
				5	63	Yes	Male	1	Admitted	Yes	No	No	No	No	No	No	No	No		No		No		No		No		No		No		No		No		No		Yes
12.01		18		10.8	37	Yes	Female	1	Admitted	No	No	No	No	No	No	No	No	No		No		No		No		No		Yes	MVC	No		No		No		No		No
			86	3.7	50	Yes	Male	2	Admitted	No	No	No	No	No	No	No	No	No		No		No		Yes	GI bleed, cirrhosis	No		No		No		No		No		No		No
			82		46	Yes	Male	2	Admitted	No	No	No	No	No	No	No	No	No		No		No		No		No		No		No		Yes	syncope	No		No		No
13.2			87		64	Yes	Male	1	Admitted	No	Yes	Yes	No	No	No	No	No	No		No		No		No		No		No		No		No		No		No		Yes
				2.1	65	Yes	Male	2	Admitted	No	No	No	No	No	No	No	No	No		Yes	AF	No		No		No		No		No		No		No		No		No
				3.2	52	Yes	Female	1	Admitted	No	No	No	No	Yes	No	No	No	No		No		No		No		No		No		No		No		No		No		Yes
16				2.9	26	Yes	Female	1	Not Admitted	No	No	No	No	No	No	No	No	No		No		No		No		No		Yes	MVC	No		No		No		No		No
				2.4	35	Yes	Male	1	Admitted	No	No	No	No	No	No	No	No	No		No		No		No		No		Yes	MVC	Yes	Cocaine	No		No		No		No
24.1			85		47	Yes	Female	2	Admitted	No	No	No	No	Yes	No	No	No	No		No		No		No		No		No		No		No		No		No		Yes
20.6			85		80	Yes	Female	1	Admitted	No	Yes	No	No	No	No	No	No	No		No		No		No		No		No		No		No		No		No		Yes
15.7				2.2	64	Yes	Female	2	Admitted	No	No	No	No	No	No	No	No	No		No		No		No		No		Yes	Fall	No		Yes	AMS	No		No		No
13.3				5.1	53	Yes	Female	2	Not Admitted	No	No	No	No	No	No	No	No	No		No		No		Yes	abd pain, N/V	No		No		No		No		No		No		No
				2.2	55	Yes	Male	1	Admitted	No	No	No	No	No	No	No	Yes	No	Trich	No		No		No		No		No		No		No		No		No		Yes
			88		49	Yes	Female	2	Admitted	No	No	No	Yes	Yes	No	No	No	No		No		No		No		No		No		No		No		No		No		Yes
			78		72	Yes	Female	2	Admitted	No	No	No	No	No	No	No	No	No		No		No		No		No		Yes	Fall	No		No		No		No		No
17.4				2.2	33	Yes	Female	1	Not Admitted	No	No	No	No	No	No	No	Yes	No		No		No		No		No		No		No		No		No		No		Yes
				2.2	79	Yes	Female	1	Admitted	No	No	No	No	No	No	No	No	No		No		No		No		No		Yes	Fall	No		No		No		No		No
16.6				2.2	64	Yes	Female	1	Admitted	No	No	No	No	No	No	No	No	No		No		No		Yes	SBO	No		No		No		No		No		No		No
16.84				2	49	Yes	Male	1	Admitted	No	No	No	No	No	No	Yes	No	No		No		No		No		No		No		No		No		No		No		Yes
				2.5	43	Yes	Male	3	Admitted	No	No	No	Yes	No	No	No	No	No		No		No		No		No		No		No		No		No		No		Yes
				2.2	50	Yes	Male	1	Admitted	No	No	No	Yes	Yes	No	No	No	No		No		No		No		No		No		No		No		No		No		Yes
			87		55	Yes	Male	2	Admitted	No	No	No	Yes	No	No	No	No	No		No		No		No		No		No		No		No		No		No		Yes
			81		50	Yes	Female	2	Admitted	No	No	No	No	No	No	No	No	No		Yes	Chest pain	No		No		No		No		No		No		Yes	Anemia	No		No
				2.7	31	Yes	Female	1	Admitted	No	No	Yes	No	No	No	No	No	No		No		No		No		No		No		No		No		No		No		Yes
				18	30	Yes	Female	1	Admitted	No	No	No	No	No	No	No	No	No		No		No		Yes	Viral Hepatitis	No		No		No		No		No		Yes	Alcoholic ketoacidosis	No
			88		84	Yes	Female	2	Admitted	No	Yes	No	No	No	No	No	No	No		No		No		No		No		No		No		No		No		No		Yes
				4.4	61	Yes	Female	1	Not Admitted	Yes	Yes	No	No	No	No	No	No	No		No		No		No		No		No		No		No		No		No		Yes
			81		42	Yes	Male	2	Admitted	No	No	No	No	No	No	No	No	No		Yes	AF	Yes	PTE	No		No		No		No		No		No		No		No
					73	Yes	Male	3	Admitted	No	Yes	No	No	No	No	No	No	No		No		No		No		No		No		No		No		No		No		Yes
				2.7	88	Yes	Female	2	Admitted	Yes	No	No	No	No	No	No	No	No		No		No		No		No		No		No		No		No		No		Yes
				2.3	66	Yes	Male	2	Admitted	No	No	No	No	No	No	No	No	No		Yes	CHF	No		No		No		No		No		No		No		Yes	PICC Line Dysfunction	No
			84		59	Yes	Female	2	Admitted	No	Yes	No	No	No	No	No	No	No		No		No		No		No		No		No		No		No		No		Yes
13				2.3	70	Yes	Male	1	Admitted	No	No	No	No	No	No	No	No	No		No		No		No		No		Yes	MVC	No		No		No		No		No
14.9				3.4	46	Yes	Male	1	Admitted	No	No	No	No	No	No	No	No	No		No		No		No		No		Yes	fall	No		No		No		No		No
14.1				2	44	Yes	Female	2	Not Admitted	No	No	No	No	No	No	No	No	No		No		No		No		No		Yes		No		No		No		No		No
18.9				2.4	82	Yes	Male	3	Admitted	Yes	Yes	No	No	No	No	No	No	No		No		No		No		No		No		No		No		No		No		Yes
				2.8	60	Yes	Female	2	Admitted	No	Yes	No	No	No	No	No	No	No		No		No		No		No		No		No		No		No		No		Yes
			84		26	Yes	Female	2	Not Admitted	No	No	No	No	No	No	No	No	No		No		Yes	sob	No		No		No		No		No		No		No		No
21.1			85		28	Yes	Female	2	Not Admitted	No	No	No	No	No	No	No	No	No		No		No		No		Yes	Stone	No		No		No		No		No		No
				3.5	59	Yes	Male	1	Admitted	No	No	No	No	No	No	No	No	No		No		No		No		No		No		No		No		Yes	lymphoma	Yes	Drug reaction	No
				4.6	95	Yes	Female	1	Admitted	Yes	No	No	No	No	No	No	No	No		No		No		No		No		No		No		No		No		No		Yes
				2.9	42	Yes	Male	1	Not Admitted	No	No	No	No	No	No	No	No	No		No		No		No		No		Yes	Assault	Yes		No		No		No		No
22.9		28		6.5	78	Yes	Male	1	Admitted	No	No	No	No	No	No	No	No	No		No		No		No		No		Yes	Fall	No		No		No		No		No
				2.9	57	Yes	Male	3	Not Admitted	No	No	No	No	No	No	No	No	No		Yes	Syncope	No		No		Yes	CKD	No		No		No		No		No		No
				4.7	25	Yes	Male	1	Not Admitted	No	No	No	No	No	No	No	No	No		No		No		No		No		No		No		Yes	AMS	No		Yes	Lactic acidosis	No
12.4			88		54	Yes	Female	1	Admitted	No	No	No	No	No	No	No	No	No		No		No		No		Yes	ARF	No		No		No		No		Yes	Electrolyte Imbalance	No
			84		62	Yes	Male	2	Admitted	No	Yes	No	No	No	No	No	No	No		No		No		No		No		No		No		No		No		No		Yes
14.4				3.4	19	Yes	Female	1	Not Admitted	No	No	No	No	No	No	Yes	No	No		No		No		No		No		No		No		No		No		No		Yes
					19	Yes	Female	2	Admitted	No	No	No	No	No	No	No	Yes	No		No		No		No		No		No		No		No		No		No		Yes
			84		63	Yes	Male	2	Admitted	No	No	No	No	No	Yes	No	No	No		No		No		No		No		No		No		No		No		No		Yes
		28	80		63	Yes	Male	2	Admitted	No	No	No	No	No	No	Yes	No	No		No		No		No		No		No		No		No		No		No		Yes
			85		26	Yes	Male	2	Admitted	No	No	No	No	No	No	No	No	No		No		No		No		No		No		No		Yes	Headache	No		Yes	musculoskeletal pain	No
2.1			79		62	Yes	Female	1	Admitted	No	No	No	Yes	No	No	No	No	No		No		No		No		No		No		No		No		No		No		Yes
2.6			83		63	Yes	Female	2	Not Admitted	No	No	No	No	No	No	No	No	No		Yes	CAD	No		Yes	Cirrhosis	No		No		No		No		No		No		No
13.1		28		2	61	Yes	Male	1	Admitted	Yes	No	No	No	No	No	No	No	No		No		No		No		No		No		No		No		No		No		No
				2.1	64	Yes	Female	1	Admitted	Yes	No	Yes	No	No	No	No	No	No		No		No		No		No		No		No		No		No		No		Yes
13.7			73		79	Yes	Female	1	Admitted	No	No	No	No	No	No	No	No	No		No		No		Yes	SBO, Colon cancer	No		No		No		No		No		No		No
15.81				2.4	46	Yes	Male	1	Admitted	No	No	No	Yes	No	No	No	No	No		No		No		No		No		No		No		No		No		No		Yes
					65	Yes	Female	1	Not Admitted	No	No	No	No	No	No	No	No	No		No		No		No		No		Yes	Fall	No		No		No		No		No
				4.3	66	Yes	Female	3	Admitted	No	No	No	No	No	No	No	No	Yes	Bursitis	No		No		No		No		No		No		No		No		No		Yes
12.9				4.1	26	Yes	Female	2	Admitted	No	No	No	No	No	No	No	No	No		No		No		Yes	Diabetic gastroparesis	Yes	ARF	No		No		No		No		No		No
	18			3.4	71	Yes	Female	1	Admitted	No	Yes	No	No	No	No	No	No	No		No		No		No		No		No		No		No		No		No		Yes
				2.1	38	Yes	Female	1	Not Admitted	Yes	No	No	No	No	No	No	No	No		No		No		No		No		No		No		No		No		No		Yes
			79		57	Yes	Female	2	Admitted	Yes	No	No	No	No	No	No	No	No		No		No		No		No		No		No		No		No		No		Yes
				5.6	23	Yes	Male	1	Not Admitted	No	No	No	No	No	No	No	No	No		No		No		No		No		Yes	MVC	No		Yes	Seizure	No		No		No
			81		47	Yes	Female	1	Admitted	No	No	No	No	No	No	No	No	No		No		No		Yes	GI bleed	Yes	CKD	No		No		No		No		No		No
17.2				2.9	38	Yes	Female	2	Not Admitted	No	No	No	No	No	No	No	No	No		No		No		Yes	Abd pain	No		No		No		No		No		Yes	DM	No
16.4				3	41	Yes	Female	2	Admitted	No	No	No	No	No	No	No	No	No		No		Yes	SOB	Yes	Abd pain	No		No		No		No		No		No		No
				2.6	40	Yes	Female	1	Admitted	No	No	No	No	No	No	No	No	No		No		No		No		No		No		Yes	MJ	No		No		No		No
23.9				7.1	62	Yes	Female	1	Admitted	No	No	No	No	No	No	No	No	No		No		No		No		No		No		Yes	Opioid	Yes	AMS	No		No		No
15.6		28		2.3	45	Yes	Female	2	Admitted	No	No	No	No	No	No	No	No	No		No		No		No		No		Yes	head trauma	No		No		No		No		No
13.9				2	47	Yes	Male	2	Admitted	No	No	No	No	No	No	No	No	No		No		No		Yes	SBO	No		No		No		No		No		No		No
				2.3	70	Yes	Male	2	Admitted	Yes	No	Yes	No	No	No	No	No	No		No		No		No		No		No		No		No		No		No		Yes
12.3				6.9	49	Yes	Male		Not Admitted	No	No	No	No	No	No	No	No	No		Yes	ACS	No		Yes	ETOH hepatitis	No		No		No		No		No		Yes	etoh withdrawal	No
				2	95	Yes	Female	1	Admitted	Yes	Yes	No	No	No	No	No	No	No		No		No		No		No		No		No		No		No		No		Yes
				8.7	69	Yes	Male	2	Admitted	No	Yes	No	No	No	No	No	No	No		No		No		No		No		No		No		No		No		No		Yes
14.1				2	36	Yes	Male	2	Admitted	No	Yes	No	No	No	No	Yes	No	No		No		No		No		No		No		No		No		No		No		Yes
12.1				2.2	81	Yes	Female	1	Admitted	No	Yes	No	No	No	No	No	No	No		No		No		No		No		No		No		No		No		No		Yes
12.2				2.1	64	Yes	Male	1	Not Admitted	No	No	No	No	No	No	Yes	No	No	Viral GE	No		No		No		No		No		No		No		No		No		Yes
30		29		3.2	51	Yes	Male	1	Admitted	No	No	No	No	No	No	No	No	No		No		No		No		No		Yes	MVC	No		No		No		No		No
				3	83	Yes	Female	1	Admitted	No	No	No	No	No	No	No	No	No		Yes	AF	Yes	PTE	No		No		No		No		No		No		No		No
				6.2	46	Yes	Female	2	Not Admitted	No	No	No	No	No	No	No	No	No		No		No		No		No		No		Yes	ETOH	No		No		No		No
	25			6.6	76	Yes	Male	2	Admitted	No	Yes	No	No	No	No	No	No	No		No		No		No		No		No		No		No		No		No		Yes
				3.5	40	Yes	Male	2	Admitted	No	No	No	No	No	No	No	No	No		No		No		No		No		No		No		No		No		Yes	hyperglycemia	No
21.4		24		3.2	52	Yes	Female	1	Admitted	No	No	No	No	No	No	No	No	No		No		No		No		No		Yes	MVC	No		No		No		No		No
22.7				2.2	66	Yes	Female	1	Admitted	No	No	No	No	No	No	No	No	No		Yes	AF	Yes	SOB	No		Yes	ARF	No		No		No		No		No		No
				2.4	65	Yes	Male	1	Admitted	No	Yes	No	No	No	No	No	No	No		No		No		No		No		No		No		No		No		No		Yes
				2	18	Yes	Female	1	Admitted	No	No	No	No	No	No	No	No	No		No		No		No		No		No		No		No		No		Yes	dehydration, hypoglycemia	No
14.3			84	3.4	31	Yes	Male	2	Admitted	No	Yes	No	No	No	No	No	No	No		No		No		No		No		No		No		No		No		No		Yes
2.5				2.1	80	Yes	Female	2	Admitted	Yes	No	No	No	No	No	No	No	No		No		No		No		No		No		No		No		No		No		Yes
15.8				2.5	69	Yes	Male	1	Admitted	No	No	No	No	No	No	Yes	No	No		Yes	ACS	Yes	PTE	No		No		No		No		Yes	seizure	No		No		No
			89		41	Yes	Female	2	Admitted	Yes	No	No	No	No	No	No	No	No		No		No		No		No		No		No		No		No		No		Yes
14.8				4.5	83	Yes	Male	2	Admitted	No	No	No	No	No	No	No	No	No		Yes	ACS	Yes	PTE	No		No		No		No		No		No		No		No
15.4				4.8	40	Yes	Male	2	Admitted	No	No	No	No	No	No	No	No	No		No		No		No		No		No		No		Yes	seizure	No		Yes	rhabdomyolysis	No
18.9		30		4.6	16	Yes	Female	1	Admitted	No	No	No	No	No	No	No	No	No		No		No		No		No		Yes	mvc	No		No		No		No		No
14.3			87		20	Yes	Male	2	Admitted	No	No	No	Yes	No	No	No	No	No		No		No		Yes	N/V	No		No		Yes	etoh	No		No		No		No
			85		33	Yes	Female	2	Not Admitted	No	No	No	No	No	No	No	No	No		No		No		No		No		No		Yes	Sleeping Pills	No		No		No		No
				12.7	51	Yes	Male	2	Admitted	No	No	No	No	No	No	No	No	No		Yes	Cardiac Arrest	No		No		Yes	ARF	No		No		No		No		Yes	scleroderma	No
18.4			88		62	Yes	Male	2	Admitted	No	Yes	No	No	No	No	No	No	No		No		No		No		No		No		No		No		No		No		Yes
13.1			87		95	Yes	Female	2	Admitted	No	Yes	No	No	No	No	No	No	No		No		No		No		No		No		No		No		No		No		Yes
				2.8	58	Yes	Male	2	Admitted	No	Yes	No	No	No	No	No	No	No		No		No		No		No		No		No		No		No		No		Yes
				2	80	Yes	Female	1	Admitted	No	No	No	No	No	No	No	No	No		Yes	chest pain	No		No		No		No		No		No		Yes	anemia	No		No
25.3			82		33	Yes	Female	2	Admitted	Yes	No	No	No	No	No	No	No	No		No		No		No		No		No		No		No		No		No		Yes
27.8		31		2.5	25	Yes	Female	1	Admitted	No	No	No	No	No	No	No	No	No		No		No		No		No		Yes	mvc	No		No		No		No		No
25.9			89		24	Yes	Female	2	Admitted	Yes	No	No	No	No	No	No	No	Yes	URI	No		No		No		No		No		No		No		No		No		No
				2.1	44	Yes	Female	1	Admitted	No	No	No	No	No	No	No	No	No		No		No		No		No		No		No		No		No		Yes	GYN, hemorrhagic cyst	No
				4.3	58	Yes	Female	1	Admitted	No	No	No	No	No	No	No	No	No		No		No		Yes	cirrhosis	No		No		No		No		No		Yes	dehydration	Yes
			89		71	Yes	Female	2	Admitted	No	No	No	No	No	No	No	No	No		Yes	ACS, AF	No		No		No		No		No		No		No		No		No
				2.5	24	Yes	Female	1	Not Admitted	No	No	No	No	No	No	No	No	No		No		No		No		No		Yes	MVC	No		No		No		No		No
				2.3	55	Yes	Male	1	Not Admitted	No	No	No	No	No	No	Yes	No	No	diverticulitis	No		No		No		No		No		No		No		No		No		Yes
				2.5	81	Yes	Female	1	Admitted	No	No	No	No	No	No	No	No	No		No		Yes	Pulmonary Edema	No		No		No		No		No		No		Yes	Hypertensive Emergency	No
				2.4	84	Yes	Female	2	Admitted	No	No	Yes	Yes	No	No	No	No	No		No		No		No		No		No		No		No		No		No		Yes
14.6				2.2	53	Yes	Male	3	Admitted	No	No	Yes	Yes	No	No	No	No	No		No		No		No		No		No		No		No		No		No		Yes
				2.4	53	Yes	Female	1	Admitted	No	No	No	No	No	No	No	No	No		No		No		Yes	colon cancer	No		No		No		No		No		No		No
14.5				2.3	25	Yes	Male	1	Admitted	No	No	No	No	No	No	Yes	No	No	colitis	No		No		No		No		No		No		No		No		No		Yes
				3.5	44	Yes	Female	2	Admitted	No	Yes	No	No	No	No	No	No	No		No		No		No		No		No		No		No		No		No		Yes
				2.4	57	Yes	Female	2	Not Admitted	No	Yes	No	No	No	No	No	No	No		No		No		No		No		No		No		No		No		No		Yes
			87		45	Yes	Male	2	Admitted	No	Yes	Yes	No	No	No	No	No	No		No		No		No		No		No		No		No		No		No		Yes
			80		25	Yes	Female	2	Admitted	Yes	No	No	No	No	No	No	No	No		No		No		No		No		No		No		No		No		No		Yes
13.3				3.6	40	Yes	Female	2	Admitted	No	No	No	No	No	No	No	No	No		No		No		Yes	cholecysitis	No		No		No		No		No		No		No
				2	73	Yes	Female	2	Admitted	No	Yes	No	No	No	No	No	No	No		No		No		No		No		No		No		No		No		No		Yes
				3	77	Yes	Male	1	Admitted	No	Yes	No	No	No	No	No	No	No		No		No		No		No		No		No		No		No		No		Yes
			77		76	Yes	Female	2	Admitted	No	Yes	No	No	No	No	No	No	No		No		No		No		No		No		No		No		No		No		Yes
				14.3	77	Yes	Female	2	Admitted	No	No	No	No	No	No	No	No	No		Yes	Cardiac Arrest	Yes	SOB	Yes	GI Bleed	No		No		No		No		No		No		No
18.2			52	6.1	62	Yes	Male	2	Admitted	No	Yes	No	No	No	No	No	No	No		No		No		No		No		No		No		No		No		No		Yes
14.1				4.7	29	Yes	Male	2	Not Admitted	No	No	No	No	No	No	No	No	No		No		No		No		No		Yes	Assault	No		No		No		No		No
16.6				3.7	27	Yes	Male	3	Not Admitted	No	No	No	No	No	No	No	No	No		No		No		No		No		No		Yes	Opioid	No		No		No		No
18.2			84		43	Yes	Male	2	Admitted	Yes	No	No	No	No	No	No	No	No		No		No		No		No		No		No		No		No		No		Yes
			84		71	Yes	Male	2	Admitted	No	No	No	No	No	No	No	No	No		No		Yes	PTE	No		No		No		No		No		No		No		No
19.5				2.7	79	Yes	Female	1	Admitted	Yes	No	No	No	No	No	No	No	No		No		No		No		No		No		No		No		No		No		Yes
12.4				2.2	40	Yes	Female	2	Admitted	No	No	No	No	Yes	No	No	No	No		No		No		No		No		No		No		No		No		No		Yes
				2	81	Yes	Female	1	Admitted	No	No	No	Yes	No	No	No	No	No		No		No		No		No		No		No		No		No		No		Yes
				2	43	Yes	Male	1	Admitted	No	No	No	No	No	No	No	No	No		Yes	ACS	No		No		No		No		No		No		No		No		No
15			76		61	Yes	Female	2	Admitted	Yes	Yes	No	Yes	No	No	No	No	No		No		No		No		No		No		No		No		No		No		Yes
				7.7	73	Yes	Female	2	Admitted	Yes	No	No	No	No	No	No	No	No		No		No		No		No		No		No		No		No		No		Yes
1.1				6	50	Yes	Female	1	Admitted	Yes	No	No	No	No	No	Yes	No	No	Viral GE	No		No		No		No		No		No		No		No		No		Yes
2.1				2.6	24	Yes	Male	3	Admitted	No	No	No	No	No	No	No	No	No		No		No		No		No		No		No		No		Yes	anemia	No		No
			86		59	Yes	Female	2	Not Admitted	No	No	No	No	No	No	No	No	No		No		No		No		No		No		No		No		No		Yes	G Tube Dysfunction, DM	No
				2.8	47	Yes	Male	1	Admitted	No	No	No	No	No	No	No	No	No		No		No		No		No		No		No		Yes	stroke	No		No		No
			82		57	Yes	Female	2	Admitted	No	Yes	No	No	No	No	No	No	No		No		No		No		No		No		No		No		No		No		Yes
22.3			75		41	Yes	Male	2	Admitted	No	No	No	No	No	No	No	No	No		No		No		No		No		No		Yes	Polysubstance	Yes	AMS	No		No		No
3.7				2.1	51	Yes	Female	1	Admitted	No	No	No	No	No	No	No	No	No		No		No		Yes	Hep Encephalopathy	No		No		Yes	cocaine	No		No		No		No
12.3			84		80	Yes	Female	2	Admitted	No	Yes	No	No	No	No	No	No	No		No		No		No		No		No		No		No		No		No		Yes
				2.3	44	Yes	Male	1	Admitted	No	No	No	No	No	No	Yes	No	No	C Diff colitis	No		No		No		No		No		No		No		No		No		Yes
			87		70	Yes	Male	2	Admitted	No	No	No	No	No	No	No	No	No		Yes	CHF	No		No		No		No		No		No		No		Yes	electrolyte imbalance	No
			74		74	Yes	Female	1	Admitted	No	No	No	No	No	No	No	No	No		No		Yes	Respiratory Failure	No		No		Yes	Fall	No		No		No		No		No
17.9				2.2	53	Yes	Male	1	Admitted	No	No	No	No	No	No	No	No	No		No		No		Yes	Hep Encephalopathy	No		No		Yes	ETOH	No		No		No		No
12.4			84		60	Yes	Female	2	Admitted	No	No	No	No	No	No	No	No	No		No		No		No		No		No		No		No		No		Yes	DKA	No
21.2				2.1	47	Yes	Male	1	Admitted	No	Yes	No	No	No	No	No	No	No		No		No		No		No		No		No		No		No		No		Yes
13				3.5	29	Yes	Female	2	Admitted	No	No	No	No	No	No	No	No	No		No		No		No		No		No		Yes	ETOH	No		No		Yes	alcoholic ketoacidosis	No
13.7				2.3	26	Yes	Male	2	Not Admitted	No	No	No	No	No	No	No	No	No		No		No		No		No		Yes	MVC	No		No		No		No		No
				5.6	35	Yes	Female	1	Admitted	No	No	No	No	No	No	No	No	No		No		No		No		No		Yes	Assault	No		No		No		No		No
3			81		67	Yes	Female	2	Admitted	No	No	No	No	No	No	No	No	No		Yes	CHF	Yes	Respiratory Failure	No		No		No		No		No		No		No		No
12.1				4	67	Yes	Female	1	Admitted	No	No	No	No	No	No	Yes	No	No	C Diff colitis	No		No		No		No		No		No		No		No		No		Yes
17.1				2.2	90	Yes	Female	6	Admitted	No	No	No	No	No	No	No	No	No		Yes	ACS	No		No		No		No		No		No		No		No		No
				24	91	Yes	Female	1	Admitted	Yes	No	No	No	No	No	No	No	No		No		No		No		No		No		No		No		No		No		Yes
				5.8	85	Yes	Male	1	Admitted	Yes	No	No	No	No	No	No	No	No		No		No		No		No		No		No		No		No		No		Yes
15.4				2	88	Yes	Female	2	Admitted	Yes	No	Yes	No	No	No	No	No	No		No		No		No		No		No		No		No		No		No		Yes
23.4		29		2.4	24	Yes	Male	1	Admitted	No	No	No	No	No	No	No	No	No		No		No		No		No		Yes	MVC	No		No		No		No		No
21.7		31		4.2	32	Yes	Male	1	Admitted	No	No	No	No	No	No	No	No	No		No		No		No		No		Yes	GSW	No		No		No		No		No
				28	51	Yes	Male	2	Admitted	No	No	No	No	No	No	No	No	No		No		No		No		No		No		Yes	etoh	Yes	Bleed	No		Yes	hypovolemia	No
19.4				2.8	64	Yes	Female	2	Admitted	No	No	No	No	No	No	No	No	No		No		No		No		No		Yes	MVC	No		No		No		No		Yes
34				3.1	78	Yes	Male	1	Admitted	Yes	No	No	Yes	No	No	No	No	No		No		No		No		No		No		No		No		No		No		Yes
			87		28	Yes	Male	2	Not Admitted	No	No	No	No	No	No	No	No	No		No		No		No		No		No		Yes	ETOH	No		No		No		No
				2.1	55	Yes	Male	1	Admitted	No	No	No	No	No	No	No	No	No		No		Yes	airway obstruction	No		No		No		No		No		No		No		No
				2.9	26	Yes	Female	1	Admitted	No	No	No	No	No	No	Yes	No	No	Viral GE	No		No		No		No		No		No		No		No		No		Yes
				7.3	40	Yes	Female	1	Admitted	No	Yes	No	No	No	No	No	No	Yes	Fungemia	No		No		No		No		No		No		No		No		No		Yes
			11		28	Yes	Male	2	Not Admitted	No	No	No	No	No	No	No	No	Yes	URI	No		No		No		No		No		No		No		No		No		Yes
35.4				2.4	19	Yes	Male	1	Admitted	No	No	No	No	No	No	No	No	No		No		No		No		No		Yes	MVC	No		No		No		No		No
				4.8	58	Yes	Female	2	Admitted	No	No	No	No	No	No	No	No	No		No		No		Yes	Hep Encephalopathy	No		Yes	Fall	No		No		No		No		No
18		30		2.9	71	Yes	Female	1	Admitted	No	No	No	No	No	No	No	No	No		No		No		No		No		Yes	MVC	No		No		No		No		No
15				2.5	62	Yes	Male	1	Not Admitted	No	No	No	No	No	No	No	No	No		No		No		Yes	Abd Pain	No		No		No		No		No		No		No
15.7	32			3.5	64	Yes	Male	2	Admitted	No	Yes	No	No	No	No	No	No	No		No		No		No		No		No		No		No		No		No		Yes
			88		63	Yes	Male	2	Not Admitted	No	No	No	No	No	No	No	No	No		No		No		No		No		No		Yes	Etoh	No		No		No		No
12.1		31		2.1	70	Yes	Male	1	Admitted	No	No	No	No	No	No	No	No	No		No		No		No		No		Yes	MVC	No		No		No		No		No
14.2			89		48	Yes	Male	2	Admitted	No	No	No	No	No	No	No	No	No		Yes	ACS	No		No		No		No		No		Yes	stroke	No		No		No
27.9			85		35	Yes	Male	2	Admitted	Yes	No	Yes	No	No	No	No	No	No		No		No		No		No		No		No		No		No		No		Yes
				2.9	36	Yes	Female	2	Admitted	Yes	No	Yes	No	No	No	No	No	No		No		No		No		No		No		No		No		No		No		Yes
17.3		20		4.8	60	Yes	Male	1	Admitted	No	No	No	No	No	No	No	No	No		No		No		No		No		Yes	MVC	No		No		No		No		No
				2.1	75	Yes	Female	1	Admitted	No	No	No	No	No	No	No	No	No		No		Yes	PTE	No		No		No		No		No		No		No		No
0.6			83		64	Yes	Female	2	Admitted	No	Yes	No	No	No	No	No	No	No		No		No		No		No		No		No		No		No		No		Yes
			78		50	Yes	Female	2	Admitted	No	Yes	No	No	No	No	No	No	No		No		No		No		No		No		No		No		No		No		Yes
				2.2	25	Yes	Male	2	Admitted	No	No	No	No	No	No	No	No	No		No		No		No		No		Yes	MVC	No		No		No		No		No
17.1				3.8	52	Yes	Male	2	Admitted	No	No	No	No	No	No	No	No	No		No		No		Yes	pancreatitis	Yes	ARF	No		No		No		No		No		No
16.3		23		19	38	Yes	Male	1	Admitted	No	No	No	No	No	No	No	No	No		No		No		No		No		Yes	GSW	No		No		No		No		No
				2.8	34	Yes	Male	1	Admitted	No	No	No	No	No	No	Yes	No	No	cholecystitis	No		No		No		No		No		No		No		No		No		Yes
				14.3	44	Yes	Male	1	Admitted	No	No	No	No	No	No	No	No	No		No		No		No		No		No		Yes	opioid	No		No		Yes	hypoglycemia	No
0.7				3	61	Yes	Male	2	Admitted	No	Yes	No	No	No	No	No	No	No		No		No		No		No		No		No		No		No		No		Yes
				2.3	31	Yes	Female	1	Admitted	Yes	No	No	No	No	No	No	No	No		No		No		No		No		No		No		No		No		No		Yes
13.8		21		7.4	84	Yes	Female	1	Admitted	No	No	No	No	No	No	No	No	No		No		No		No		No		Yes	Fall	No		No		No		No		No
			87		78	Yes	Male	2	Admitted	No	No	No	No	No	No	No	No	No		No		No		No		No		No		No		Yes	AMS	No		Yes	DM	No
16.3			82		81	Yes	Male	1	Admitted	No	No	No	No	No	No	Yes	No	No	C Diff colitis	No		No		No		No		No		No		No		No		No		Yes
25.9				2.5	64	Yes	Male	2	Admitted	No	No	No	No	No	No	No	No	No		No		No		No		No		Yes	Crush	No		No		No		No		No
16.6				4.4	60	Yes	Male	3	Admitted	No	No	No	No	No	No	No	No	No		No		No		No		No		Yes	Crush	No		No		No		No		No
19.6				2.2	19	Yes	Female	2	Admitted	No	No	No	No	No	No	No	No	No		No		Yes	SOB	No		No		No		No		No		No		Yes	DKA	No
				2.8	46	Yes	Male	1	Admitted	No	No	No	No	No	No	No	No	No		No		No		No		No		No		Yes	Anti-epileptic	Yes	Lymphoma	No		No		No
				2.7	70	Yes	Male	2	Admitted	No	No	No	No	No	No	No	No	No		No		No		No		No		Yes	Fall	No		No		No		No		No
			76		82	Yes	Female	1	Admitted	Yes	No	No	No	No	No	No	No	No		No		No		No		No		No		No		No		No		No		Yes
15.2		27		3.6	92	Yes	Female	1	Admitted	No	No	No	No	No	No	No	No	No		No		No		No		No		Yes	MVC	No		No		No		No		No
	11			3.6	65	Yes	Male	2	Admitted	No	No	No	Yes	No	No	No	No	No		No		No		No		No		No		No		No		No		No		Yes
				3	74	Yes	Female	2	Admitted	No	No	No	No	No	No	No	No	No		No		No		Yes	SBO	Yes	ARF	No		No		No		No		No		No
16.3				2.6	50	Yes	Male	1	Not Admitted	No	No	No	No	No	No	No	No	No		No		No		No		No		Yes	MVC	No		No		No		No		No
14.5				2.7	59	Yes	Female	2	Not Admitted	No	No	Yes	No	No	No	No	No	No		No		No		No		No		No		No		No		No		No		Yes
12.8				5	49	Yes	Male	2	Admitted	No	No	Yes	No	No	No	No	No	No		No		No		No		No		No		No		No		No		No		Yes
17				3.9	64	Yes	Female	1	Admitted	No	Yes	No	No	No	No	No	No	No	sinusitis	No		No		No		No		No		No		No		No		No		Yes
				2.7	65	Yes	Male	1	Admitted	No	No	No	Yes	No	No	No	No	No		No		No		No		No		No		No		No		No		No		Yes
13.9			89		63	Yes	Female	1	Admitted	Yes	Yes	No	No	No	No	No	No	No		No		No		No		No		No		No		No		No		No		Yes
				5.6	62	Yes	Male	2	Admitted	Yes	No	No	No	No	No	No	No	No		No		No		No		No		No		No		No		No		No		Yes
3.31			88		82	Yes	Male	2	Admitted	No	No	No	No	No	No	No	No	No		Yes	cardiac arrest	No		No		No		No		No		No		No		No		No
			77		61	Yes	Female	2	Admitted	No	Yes	No	No	No	No	No	No	No		No		No		No		No		No		No		No		No		No		Yes
18.7		28		9.5	55	Yes	Male	1	Admitted	No	No	No	No	No	No	No	No	No		No		No		No		No		Yes	Crush	No		No		No		No		No
			80		60	Yes	Female	2	Dead	No	No	No	No	No	No	No	No	No		No		No		Yes	Jaundice	No		No		Yes	ETOH	No		No		No		No
			87		65	Yes	Male	2	Admitted	No	No	Yes	No	No	No	No	No	No		No		No		No		No		No		No		No		No		No		Yes
				3.3	44	Yes	Female	2	Not Admitted	Yes	No	No	No	No	No	No	No	No		No		No		No		No		No		No		No		No		No		Yes
12.5			70		86	Yes	Female	2	Admitted	No	Yes	No	No	No	No	No	No	No		No		No		No		No		No		No		No		No		No		Yes
16.1				3.4	51	Yes	Female	1	Not Admitted	No	No	No	No	No	No	Yes	No	No	Viral GE	No		No		No		No		No		No		No		No		No		Yes
13.4				2.8	65	Yes	Male	1	Admitted	No	No	No	No	No	No	No	No	No		No		No		Yes	SBO	No		No		No		No		No		No		No
25.7				11.9	77	Yes	Female	1	Admitted	No	Yes	No	No	No	No	No	No	No		No		No		No		No		No		No		No		No		No		Yes
				4.2	43	Yes	Male	1	Admitted	No	No	No	No	No	No	No	No	No		No		No		No		No		Yes	MVC	No		No		No		No		No
13.6				2.3	58	Yes	Female	1	Not Admitted	No	No	No	No	No	No	No	No	No		No		No		No		No		Yes	MVC	No		No		No		No		No
15.7				2.9	88	Yes	Male	1	Admitted	No	No	No	No	No	No	No	No	No		No		No		No		No		No		No		Yes	stroke	No		Yes	DM	Yes
13.4				2.5	83	Yes	Male	3	Admitted	Yes	Yes	No	No	No	No	No	No	No		No		No		No		No		No		No		No		No		No		Yes
13			86		75	Yes	Male	1	Admitted	No	No	No	No	No	No	No	No	No		No		No		No		No		No		No		Yes	lymphoma	No		Yes	musculoskeletal pain	No
			75	3.2	70	Yes	Male	2	Admitted	No	Yes	No	No	No	No	No	No	No		No		No		No		No		No		No		No		No		No		Yes
17.7				2.5	78	Yes	Female	2	Admitted	No	No	Yes	No	No	No	No	No	No		No		No		No		No		No		No		No		No		No		Yes
18.6				4.2	57	Yes	Female	2	Admitted	No	No	No	No	No	No	No	No	No		No		No		Yes	Cholecystitis	No		No		No		No		No		No		No
12.3				2.9	74	Yes	Female	2	Admitted	No	No	No	No	No	No	No	No	No		No		No		No		No		No		No		No		No		Yes	GYN, Pelvic fluid collection	No
12.6			88		72	Yes	Female	2	Admitted	No	No	No	No	No	No	No	No	No		Yes	ACS	Yes	SOB	No		No		No		No		No		No		No		No
0			84		42	Yes	Male	2	Admitted	No	No	No	No	No	No	No	No	No		Yes	Hypotension	No		No		No		No		No		No		No		Yes	HIV	Yes
				3.5	40	Yes	Male	2	Admitted	No	No	Yes	Yes	No	No	No	No	No	Perm Cath Infection	No		No		No		No		No		No		No		No		No		Yes
			72		74	Yes	Female	2	Admitted	Yes	No	No	No	No	No	Yes	No	No	C Diff colitis	No		No		No		No		No		No		No		No		No		Yes
			76		82	Yes	Male	2	Admitted	No	No	Yes	No	No	No	Yes	No	No		No		No		No		No		No		No		No		No		No		Yes
			46		61	Yes	Female	2	Admitted	No	No	No	No	No	No	No	No	No		Yes	Hypotension	No		No		No		No		Yes	etoh	No		No		No		No
13.5				4.3	27	Yes	Male	2	Not Admitted	No	No	No	No	No	No	No	No	No		No		No		No		No		No		Yes	Etoh, MJ	No		No		No		No
17.3				3.4	49	Yes	Male	1	Admitted	No	No	No	No	No	No	No	No	No		No		No		No		No		Yes	MVC	No		No		No		No		No
				2	51	Yes	Female	1	Admitted	Yes	No	No	No	Yes	No	No	No	No		No		No		No		No		No		No		No		No		No		Yes
12.1			15		22	Yes	Male	2	Admitted	No	Yes	No	No	No	No	No	No	No		No		No		No		No		No		No		No		No		No		Yes
				3.6	53	Yes	Male	1	Not Admitted	No	No	No	No	No	No	No	No	No		No		No		No		No		No		Yes	Polysubstance	Yes	AMS	No		No		No
20.9				4.6	58	Yes	Male	1	Admitted	No	No	No	No	No	No	No	No	No		No		No		Yes	pancreatitis	No		No		No		No		No		No		No
14.3				5.7	43	Yes	Male	3	Admitted	Yes	Yes	No	No	No	No	No	No	No		No		No		No		No		No		No		No		No		No		Yes
2.5			78	2.8	34	Yes	Male	2	Admitted	No	No	No	No	No	No	No	No	No		Yes	CHF	No		No		No		No		No		No		No		Yes	HIV	No
				9.1	46	Yes	Male	1	Admitted	No	No	No	No	No	No	No	No	No		No		No		No		No		Yes	MVC	Yes	Opioid	No		No		No		No
19				13.1	20	Yes	Male	1	Admitted	No	No	No	No	No	No	No	No	No		No		No		No		Yes	ARF	No		Yes	Opioid	No		No		No		No
	24			3.7	55	Yes	Female	2	Admitted	Yes	No	Yes	No	No	No	No	No	No		No		No		No		No		No		No		No		No		No		Yes
3.9			85		41	Yes	Female	2	Not Admitted	Yes	No	No	No	No	No	No	No	No		No		No		No		No		No		No		No		No		No		Yes
17.1				2.4	85	Yes	Female	1	Admitted	Yes	Yes	No	No	No	No	No	No	No		No		No		No		No		No		No		No		No		No		Yes
3.1				3.8	70	Yes	Female	1	Admitted	No	No	No	No	No	No	No	No	No		No		No		No		Yes	ARF	No		No		No		No		No		No
3					28	Yes	Male	1	Admitted	No	No	No	Yes	No	No	No	No	No		No		No		No		No		No		No		No		No		No		Yes
15.7				3.6	58	Yes	Male	2	Admitted	Yes	Yes	No	No	Yes	No	No	No	No		No		No		No		No		No		No		No		No		No		Yes
				2.7	63	Yes	Female	2	Admitted	No	No	No	No	No	No	No	No	No		No		No		No		No		No		Yes	ETOH	No		No		Yes	psych	No
13				2.4	44	Yes	Female	2	Admitted	No	No	No	No	No	No	No	No	No		No		No		Yes	Biliary Leak	No		No		No		No		No		No		No
12.8				2.6	58	Yes	Male	1	Admitted	No	No	No	No	No	No	No	No	No		No		No		No		No		No		No		No		No		Yes	musculoskelelal pain, chest pain	No
			65		49	Yes	Female	2	Not Admitted	No	No	No	No	No	No	No	No	No		No		No		No		No		No		No		No		No		Yes	musculoskeletal pain	No
16.5				3.3	42	Yes	Male	2	Admitted	No	No	No	No	No	No	No	No	No		Yes	AF	No		No		No		Yes	crush	No		No		No		No		No
12.6			86		54	Yes	Male	2	Not Admitted	No	No	No	No	Yes	No	No	No	No		No		No		No		No		No		No		No		No		No		Yes
13.5				2.5	61	Yes	Female	1	Admitted	No	No	No	No	No	No	No	No	No		No		No		Yes	SBO	No		No		No		No		No		Yes	scleroderma	No
12.9			81		28	Yes	Female	2	Admitted	Yes	No	No	No	No	No	No	No	No		No		No		No		No		No		No		No		No		No		Yes
			87		49	Yes	Female	2	Admitted	No	Yes	No	No	No	No	No	Yes	No	Trich	No		No		No		No		No		No		No		No		No		Yes
15.7				4.1	34	Yes	Male	2	Admitted	No	No	No	No	No	No	No	No	No		No		No		No		No		No		No		No		No		Yes	Etoh withdrawal	No
			70	2	60	Yes	Female	2	Admitted	No	No	Yes	No	No	No	Yes	No	No	VRE colitis	No		No		No		No		No		No		No		No		No		Yes
12.2			89		54	Yes	Male	1	Admitted	No	No	No	No	Yes	No	No	No	No		No		No		No		No		No		No		No		No		No		Yes
				2.6	44	Yes	Male	2	Admitted	No	No	No	No	No	No	No	No	No		No		No		No		No		No		Yes	ETOH, mouthwash	No		No		Yes	psych	No
17.7				2	49	Yes	Male	1	Admitted	No	No	No	No	No	No	No	No	No		No		No		No		No		Yes	Fall	No		No		No		No		No
				2.8	30	Yes	Female	2	Admitted	No	No	No	No	Yes	No	No	No	No	Intraabdominal abscess	No		No		No		No		No		No		No		No		No		Yes
			13		39	Yes	Female	2	Admitted	No	No	No	No	No	No	No	No	No		No		No		No		No		No		No		No		No		Yes	psych	No
			70		65	Yes	Female	2	Admitted	No	No	No	No	No	No	No	No	No		No		No		No		No		No		No		No		No		Yes	hypotension, hypothyroidism	No
33.5		29		3.6	16	Yes	Male	1	Admitted	No	No	No	No	No	No	No	No	No		No		No		No		No		Yes	MVC	No		No		No		No		No
			109	2.1	31	Yes	Male	1	Not Admitted	No	No	No	No	No	No	No	No	No		No		No		Yes	N/V	No		No		No		No		No		Yes	opioid withdrawal	No
16.1			76		75	Yes	Male	1	Admitted	No	No	No	No	Yes	No	No	No	No		No		No		No		No		No		No		No		No		No		Yes
17.4			66		22	Yes	Female	2	Admitted	Yes	No	No	No	No	No	No	No	No		No		No		No		No		No		No		No		No		No		Yes
				2.3	28	Yes	Male	2	Admitted	No	No	No	No	No	No	No	No	No		No		No		Yes	Crohn's	No		No		No		No		No		No		No
38.1			83		65	Yes	Male	2	Admitted	No	Yes	No	No	No	No	No	No	No		No		No		No		No		No		No		No		No		No		Yes
				4.8	77	Yes	Male	1	Admitted	No	No	No	No	No	No	No	No	No		No		Yes	SOB	No		Yes	CKD	No		No		No		No		Yes	Volume overload	No
				2.7	35	Yes	Male	1	Admitted	No	No	No	No	No	No	No	No	No		No		No		No		No		Yes	Burns	No		No		No		No		No
13.4				5.2	57	Yes	Female	2	Admitted	No	Yes	No	No	No	No	No	No	No		No		No		No		No		No		No		No		No		No		Yes
				6.3	75	Yes	Male	2	Admitted	No	Yes	No	No	No	No	No	No	No	COPD	No		No		No		No		No		No		No		No		No		Yes
				2.5	64	Yes	Male	1	Admitted	No	Yes	No	No	No	No	No	No	No		No		No		No		No		No		No		No		No		No		Yes
28.6			84		72	Yes	Male	2	Admitted	Yes	Yes	No	No	No	No	No	No	No		No		No		No		No		No		No		No		No		No		Yes
21.1			80		20	Yes	Female	2	Not Admitted	Yes	No	No	No	No	No	No	No	No		No		No		No		No		No		No		No		No		No		Yes
17.2			78	2.6	54	Yes	Female	2	Admitted	Yes	No	Yes	No	No	No	No	No	No		No		No		No		No		No		No		No		No		No		Yes
				3	58	Yes	Male	1	Admitted	No	Yes	No	No	No	No	Yes	No	No	C Diff colitis	No		No		No		No		No		No		No		No		No		Yes
12.7			81		73	Yes	Female	1	Admitted	No	No	No	No	Yes	No	No	No	No		No		No		No		No		No		No		No		No		No		Yes
15.5				3.6	39	Yes	Male	1	Admitted	No	No	No	No	No	No	No	No	No		No		No		No		No		Yes	Assault	No		No		No		No		No
			86		52	Yes	Male	2	Admitted	No	No	No	No	Yes	No	No	No	No		No		No		No		No		No		No		No		No		No		Yes
			73		45	Yes	Male	2	Admitted	No	No	No	No	No	No	No	No	No		Yes	CHF	No		No		Yes	ARF	No		No		No		No		No		No
			72		81	Yes	Female	1	Admitted	No	No	No	No	No	No	No	No	No		Yes	ACS, AF	No		No		No		No		No		No		No		Yes	hypotension	No
			88		46	Yes	Female	2	Admitted	No	No	No	No	Yes	No	Yes	No	No	Appendicitis	No		No		No		No		No		No		No		No		No		Yes
12.7				5.1	82	Yes	Female	2	Admitted	No	Yes	No	No	No	No	No	No	No		No		No		No		No		No		No		No		No		No		Yes
	33			2.1	42	Yes	Female	1	Admitted	Yes	No	No	No	No	No	No	No	No		No		No		No		No		No		No		No		No		No		Yes
19.3		31		5.5	57	Yes	Male	1	Admitted	No	No	No	No	No	No	No	No	No		No		No		No		No		Yes	Burns	No		No		No		No		No
				4.5	61	Yes	Male	1	Admitted	No	No	No	No	No	No	Yes	No	No	C Diff colitis	No		No		No		No		No		No		No		No		No		Yes
20.6				3.2	27	Yes	Female	2	Admitted	No	No	No	No	No	No	No	No	No		No		No		No		No		No		No		No		No		Yes	Lupus	No
12.7				3.8	55	Yes	Female	1	Admitted	No	No	No	No	No	No	No	No	No		No		No		Yes	gastroparesis	No		No		No		No		No		No		No
				2.4	49	Yes	Male	2	Admitted	No	No	No	No	No	No	No	No	No		No		No		Yes	Cirrhosis, abd pain	No		No		No		No		No		No		No
18.2				2.8	17	Yes	Male	2	Not Admitted	No	No	No	No	No	No	No	No	No		No		No		Yes	mesenteric adenitis	No		No		Yes	cocaine, opioid	No		No		No		No
22.5				4.3	32	Yes	Male	1	Admitted	No	No	No	No	No	No	No	No	No		No		No		No		No		Yes	Burns	No		No		No		No		No
					30	No	Female		Not Admitted	No	No	No	No	No	No	No	No	No		No		No		No		No		No		No		No		No		Yes	Drug reaction	No
					38	No	Male		Not Admitted	No	No	No	No	No	No	No	No	No		No		No		No		No		No		Yes	etoh	No		No		No		No
			89		47	Yes	Male	2	Admitted	No	No	No	No	No	No	No	No	No		Yes	CHF	No		No		No		No		No		No		No		Yes	anxiety	No
				2.8	50	Yes	Female	2	Admitted	No	No	No	No	No	No	No	No	No		No		No		No		Yes	ARF	No		No		No		No		Yes	HTN	No
15.8				2.8	24	Yes	Female	1	Admitted	No	No	No	No	No	No	No	No	No		No		No		Yes	N/V	No		No		No		No		No		Yes	dehydration	No
15.2				2.2	18	Yes	Female	1	Not Admitted	No	No	No	No	No	No	No	No	No		No		No		No		No		Yes	MVC	No		No		No		No		No
				4.2	59	Yes	Male	1	Admitted	No	No	No	No	No	No	No	No	No		No		No		Yes	retroperitoneal tumor	No		No		No		No		No		Yes		Yes
12.6				4	71	Yes	Female	1	Admitted	Yes	No	No	No	No	No	No	No	No		No		No		No		No		No		No		No		No		No		Yes
			81		43	Yes	Male	2	Admitted	No	Yes	No	No	No	No	Yes	No	No	VRE colitis	No		No		No		No		No		No		No		No		No		Yes
		31		4.4	29	Yes	Female	2	Admitted	Yes	No	Yes	No	No	No	No	No	No	Endocarditis	No		No		No		No		No		No		No		No		No		Yes
3.9				2.7	72	Yes	Male	2	Admitted	No	No	No	No	No	No	No	No	No		No		No		Yes	SBO	No		No		No		No		No		Yes	metastatic cancer	No
				3	66	Yes	Female	1	Admitted	No	No	No	No	No	No	No	No	No		No		No		Yes	Hep Encephalopathy	No		No		No		No		No		No		No
				2.8	33	Yes	Female	2	Admitted	No	No	No	No	No	No	No	No	No		No		No		Yes	SBO	No		No		No		No		No		Yes	GYN, Vaginal Cancer	No
14.9				3.1	53	Yes	Male	2	Admitted	Yes	No	No	No	No	No	Yes	No	No	Viral GE	No		No		No		No		No		No		No		No		No		Yes
3.8				2.4	33	Yes	Male	2	Admitted	No	No	No	Yes	Yes	No	No	No	No		No		No		No		No		No		No		No		No		No		Yes
14.35				2.8	35	Yes	Male	2	Not Admitted	No	No	No	No	No	No	No	No	No		No		No		Yes	GI bleed	No		No		No		No		No		No		Yes
			84		36	Yes	Female	2	Admitted	Yes	No	No	No	No	No	No	No	No		No		No		No		No		No		No		No		No		No		Yes
12.6				2.2	41	Yes	Female	1	Admitted	No	No	No	No	No	No	No	No	No		No		No		Yes	N/V	No		No		No		No		No		No		No
18.4				8.3	48	Yes	Male	2	Admitted	No	No	No	No	No	No	No	No	No		No		No		No		No		No		No		Yes	seizure	No		Yes	etoh withdrawal	No
3.4				3	50	Yes	Male	1	Not Admitted	No	No	No	No	No	No	No	No	No		No		No		Yes	hepatic cancer, cirrhosis	No		No		No		No		No		No		No
				3.7	49	Yes	Female	1	Admitted	No	No	No	No	No	No	No	No	No		No		No		Yes	Bowel Ischemia	No		No		No		No		No		No		Yes
				2.5	45	Yes	Female	1	Not Admitted	Yes	No	No	No	No	No	No	No	No		No		No		No		No		No		No		No		No		No		Yes
				5.4	37	Yes	Female	1	Admitted	No	No	No	No	No	No	No	No	No		No		No		Yes	gastroparesis	No		No		No		No		No		Yes	DM	No
			86		64	Yes	Male	2	Admitted	No	No	No	No	No	No	No	No	No		Yes	CHF, AF	No		Yes	GI Bleed	No		No		No		No		No		No		No
20.1				2.4	74	Yes	Female	2	Admitted	Yes	No	No	No	No	No	No	No	No		No		No		No		No		No		No		No		No		No		Yes
14.9				2.7	49	Yes	Male	2	Admitted	Yes	No	Yes	No	No	No	No	No	No		No		No		No		No		No		No		No		No		No		Yes
24.8				3.2	61	Yes	Female	3	Admitted	No	Yes	No	No	No	No	No	No	No		No		No		No		No		No		No		No		No		No		Yes
14.55			10		36	Yes	Male	1	Not Admitted	No	No	No	No	No	No	No	No	No		No		No		No		No		No		No		No		Yes	SSS	No		No
12.1		31		6.2	27	Yes	Male	1	Admitted	No	No	No	No	No	No	No	No	No		No		No		No		No		Yes	Assault	No		No		No		No		No
				4.4	45	Yes	Male	1	Admitted	No	Yes	No	No	No	No	No	No	Yes	Varicella Zoster	No		No		No		No		No		No		No		No		No		Yes
				2	21	Yes	Male	0	Admitted	No	No	No	No	No	No	No	No	No		No		No		No		No		No		Yes	Benzo, MJ, cocaine, opioid	No		No		No		No
12.7				4	77	Yes	Female	1	Admitted	No	No	No	No	No	No	No	No	No		No		No		Yes	SBO, ventral hernia	No		No		No		No		No		No		No
14.9		26		3.6	42	Yes	Male	1	Admitted	No	No	No	No	No	No	No	No	No		No		No		No		No		Yes	Fall	No		No		No		No		No
				4.8	55	Yes	Female	1	Admitted	No	No	No	No	No	No	No	No	No		No		No		Yes	cholecysitis	No		No		No		No		No		No		No
17.5		31		2.6	18	Yes	Male	1	Admitted	No	No	No	No	No	No	No	No	No		No		No		No		No		Yes	MVC	No		No		No		No		No
				2.8	49	Yes	Male	1	Admitted	No	No	No	No	No	No	No	No	No		No		No		No		No		No		No		Yes	seizure	No		No		No
22.5		31		8.5	21	Yes	Male	1	Admitted	No	No	No	No	No	No	No	No	No		No		No		No		No		Yes	Fall	No		No		No		No		No
1.2				9.8	54	Yes	Male	3	Admitted	No	Yes	No	No	No	No	No	No	No		No		No		No		No		No		No		No		No		No		Yes
			76		26	Yes	Female	2	Admitted	No	No	No	No	No	No	No	No	No		No		No		No		No		No		No		No		No		Yes	OB, Pregnancy complication	No
13.9				2.6	61	Yes	Female	2	Admitted	No	No	No	No	No	No	No	No	No		No		No		Yes	gastroparesis	No		No		No		No		No		Yes	DM	No
				3	65	Yes	Female	2	Admitted	No	No	No	No	No	No	No	No	No		No		No		Yes	SBO	No		No		No		No		No		No		No
18.9				3.1	70	Yes	Female	1	Admitted	No	No	No	No	No	No	Yes	No	No	Viral GE	No		No		No		No		No		No		No		No		No		Yes
14.2				2.6	58	Yes	Male	1	Admitted	No	No	No	No	No	No	No	No	No		No		No		Yes	diarrhea	No		No		No		No		No		Yes	drug reaction	No
13.4		25		2.6	17	Yes	Male	1	Admitted	No	No	No	No	No	No	No	No	No		No		No		No		No		Yes	MVC	No		No		No		No		No
				3.7	53	Yes	Female	1	Admitted	No	No	No	No	No	No	No	No	No		No		No		No		No		Yes	laceration	No		No		No		Yes	psych	No
3.4			87		56	Yes	Female	2	Admitted	No	No	No	No	No	No	No	No	No		Yes	cardiogenic shock	No		No		No		No		No		No		No		Yes	scleroderma	No
20.1				2.6	23	Yes	Male	1	Not Admitted	No	No	No	No	No	No	No	No	No		No		No		No		No		Yes	Fall	No		No		No		No		No
13			84		53	Yes	Female	2	Admitted	No	No	No	No	No	No	Yes	No	No	colitis	No		No		No		No		No		No		No		No		No		No
20.1			70		72	Yes	Female	1	Admitted	Yes	No	No	No	No	No	No	No	No		No		No		No		No		No		No		No		No		No		Yes
			64		74	Yes	Male	1	Admitted	No	No	No	No	No	No	No	No	No		Yes	AF, CHF	No		No		No		No		No		No		No		No		No
				2.2	74	Yes	Female	1	Admitted	Yes	Yes	No	Yes	No	No	No	No	No		No		No		No		No		No		No		No		No		No		Yes
38.6				2.2	52	Yes	Female	2	Admitted	No	No	No	No	Yes	No	No	No	No		No		No		No		No		No		No		No		No		No		Yes
27				3.6	75	Yes	Female	2	Not Admitted	No	No	No	No	No	No	Yes	No	No	peritonitis	No		No		No		No		No		No		No		No		No	Metastatic cance	Yes
3.9				2.8	72	Yes	Male	1	Admitted	No	No	No	No	No	No	Yes	No	No	peritonitis	No		No		No		No		No		No		No		No		No		Yes
				2.2	28	Yes	Male	2	Not Admitted	No	No	No	No	No	No	No	No	No		No		No		No		No		Yes	MVC	No		No		No		No		No
12.9				2.8	32	Yes	Female	1	Admitted	No	No	No	No	No	No	No	No	No		No		No		Yes	gastroparesis	No		No		No		No		No		Yes	DM	No
			75		55	Yes	Male	2	Admitted	No	No	No	Yes	No	No	No	No	Yes	Trich	No		No		No		No		No		No		No		No		No		Yes
34.3			86		30	Yes	Female	2	Admitted	No	No	No	No	No	No	No	No	No		No		No		No		No		No		No		Yes	lymphoma, migraine	No		No		No
19.3				4.4	54	Yes	Male	2	Admitted	No	No	No	No	No	No	Yes	No	No	SBP	No		No		No		No		No		No		No		No		No		Yes
				2	35	Yes	Male	1	Admitted	No	No	No	No	No	No	No	No	No		No		No		Yes	N/V, Cholangiosarcoma	No		No		No		No		No		No		No
				2.3	65	Yes	Female	2	Admitted	Yes	No	No	No	No	No	No	No	No	pyelo	No		No		No		No		No		No		No		No		No		Yes
			80		250	Yes	Male	2	Admitted	No	No	Yes	No	No	No	No	No	No		No		No		No		No		No		No		No		No		No		Yes
				2.6	36	Yes	Male	1	Admitted	No	No	No	No	No	No	No	No	No		No		No		No		No		No		No		No		No		Yes	musculoskeletal pain	No
				2.2	41	Yes	Male	2	Admitted	No	No	No	No	No	No	No	No	No		Yes	ACS	No		Yes	abd pain	No		No		No		No		No		No		No
17.5				2.8	21	Yes	Male	2	Admitted	No	No	No	No	No	No	No	No	No		No		No		No		No		Yes	MVC	Yes	etoh	No		No		No		No
12.5				2.1	28	Yes	Female	1	Admitted	No	No	No	No	No	No	No	No	No		No		No		Yes	pancreatitis	No		No		No		No		No		No		No
				2	21	Yes	Male	1	Admitted	No	No	No	No	No	No	No	No	No		No		No		No		No		Yes	Fall	Yes	ETOH	No		No		No		No
				2.6	52	Yes	Male	1	Admitted	No	No	No	No	No	No	No	No	No		No		No		Yes	Billiary obstruction	No		No		No		No		No		Yes	DM	No
13.6				2.4	37	Yes	Male	1	Admitted	No	No	No	No	No	No	No	No	No		No		No		No		No		Yes	assault	No		No		No		No		No
					58	No	Female	1	Admitted	No	No	No	No	No	No	No	No	No		No		No		Yes	Viral Hepatitis	No		No		Yes	ETOH	No		No		No		No
				5.8	78	Yes	Male	1	Admitted	No	No	No	No	No	No	No	No	No		No		No		Yes	SBO	No		No		No		No		No		No		No
2.1				2	50	Yes	Female	2	Admitted	No	No	No	No	No	No	No	No	No		No		No		Yes	abd pain	No		No		No		No		No		Yes	DM	No
12.2				4.2	32	Yes	Female	1	Admitted	No	No	No	No	No	No	No	No	No		No		Yes	Respiratory failure	No		No		No		No		No		No		Yes	Smoke inhalation	No
					58	Yes	Female	2	Admitted	No	Yes	No	Yes	No	No	No	No	No		No		No		No		No		No		No		No		No		No		Yes
12.6					80	No	Male	2	Admitted	No	No	No	No	No	No	No	No	No		No		No		No		No		No		No		No		No		Yes	bleeding	No
3.1					51	No	Female	1	Admitted	No	No	No	No	No	No	No	No	No		No		No		Yes	Ascites, cirrhosis	No		No		No		No		No		No		No
14.1					72	No	Male	1	Not Admitted	No	No	No	No	No	No	No	No	No		No		No		Yes	GERD	No		No		No		No		No		Yes	musculoskeletal pain	No
2.97					56	No	Male	1	Not Admitted	No	No	No	No	No	No	No	No	No		No		No		Yes	Cirrhosis	No		No		Yes	Opioid	No		No		No		No
3.3					77	No	Male	2	Admitted	No	No	No	No	No	No	No	No	No		Yes	CHF	No		No		Yes	stone	No		No		No		No		No		No
13.1	51			2.1	68	Yes	Female	2	Admitted	No	No	No	Yes	No	No	No	No	No		No		No		No		No		No		No		No		No		No		Yes
					21	No	Male	1	Admitted	No	Yes	No	No	No	No	No	No	No		No		No		No		No		No		No		No		No		No		Yes
22					90	No	Male	1	Admitted	No	Yes	No	No	No	Yes	No	No	No		No		No		No		No		No		No		No		No		No		Yes
				5.5	62	Yes	Male	1	Admitted	No	No	No	No	No	No	No	No	No		No		No		Yes	cirrhosis	No		No		No		No		No		Yes	dehydration	No
17.7		24			82	No	Female	1	Admitted	No	No	No	No	No	No	No	No	No		No		No		No		No		Yes	Fall	No		No		No		No		No
12.2					27	No	Male	2	Admitted	No	No	No	No	No	No	No	No	No		Yes	CHF	No		No		No		No		No		No		No		No		No
				4.9	63	Yes	Female	2	Admitted	No	No	No	No	No	No	No	No	No		No		No		Yes	liver failure	No		No		No		No		No		Yes	metastatic cancer	No
					47	No	Male	2	Admitted	No	No	No	No	No	No	No	No	No		Yes	CHF	No		No		Yes	ARF	No		No		No		No		No		No
					30	No	Female	1	Not Admitted	Yes	No	No	No	No	No	No	No	No		No		No		No		No		No		No		No		No		No		Yes
	21				44	No	Male	2	Admitted	No	No	No	No	No	No	No	No	No		No		No		Yes	Liver Failure	Yes	ARF	No		No		No		No		No		No
3.9				4.6	58	Yes	Female	1	Admitted	No	No	No	No	No	No	No	No	No		No		No		Yes	GI bleed, ascites	No		No		No		No		No		No		No
2.7					42	No	Male	1	Admitted	No	No	No	No	No	No	No	No	No		No		No		Yes	ascites	No		No		No		No		No		Yes	dehydration	No
				17	48	Yes	Male	1	Admitted	No	No	No	No	No	No	No	No	No		Yes	cardiac arrest	Yes	respiratory failure	No		No		No		No		No		No		No		No
					57	No	Female	3	Admitted	No	Yes	No	No	No	No	No	No	No		No		No		No		No		No		No		No		No		No		Yes
14.9					69	No	Female	1	Admitted	No	No	No	No	No	No	No	No	No		No		No		Yes	SBO	Yes	ARF	No		No		No		No		No		No
					49	No	Female	1	Admitted	No	Yes	No	No	No	No	No	No	No		No		No		No		No		No		No		No		No		No		Yes
					55	No	Male	1	Admitted	No	No	No	No	No	No	No	No	No		Yes	ACS, CHF	No		No		No		No		No		No		No		No		No
16					76	No	Female	1	Admitted	No	Yes	No	No	No	No	No	No	No		No		No		No		No		No		No		No		No		No		Yes
					59	No	Female	2	Admitted	No	No	No	No	No	No	No	No	No		Yes	Mitral valve replacement	Yes	COPD	No		No		No		No		No		No		No		No
26.3			89		65	Yes	Female	2	Admitted	No	No	Yes	No	Yes	No	No	No	No		No		No		No		No		No		No		No		No		No		Yes
					40	No	Female	1	Admitted	No	Yes	No	No	No	No	No	No	No		No		No		No		No		No		No		No		No		No		Yes
14.1					47	No	Female	2	Admitted	No	No	No	No	No	No	No	No	No		No		No		Yes	Splenic infarct	No		No		No		No		No		Yes	anemia	No
				2.9	47	Yes	Male	2	Admitted	No	No	No	No	No	No	No	No	No		Yes	CHF	No		No		Yes	ARF	No		No		No		No		No		No
				2	76	Yes	Female	1	Admitted	Yes	No	No	No	No	No	No	No	No		No		No		No		No		No		No		No		No		No		Yes
					28	No	Female	2	Admitted	No	Yes	No	No	No	No	No	No	No		No		No		No		No		No		No		No		No		No		Yes
					48	No	Male	1	Admitted	No	No	No	No	No	No	No	No	No		No		No		No		No		No		No		No		Yes	lymphoma	No		No
					50	No	Female	1	Not Admitted	No	No	No	No	No	No	No	No	No		Yes	DVT	No		No		No		No		No		No		No		No		No
				3.2	58	Yes	Female	1	Admitted	No	No	No	No	Yes	No	No	No	No		No		No		No		No		No		No		No		No		No		Yes
21.7			61		62	Yes	Male	2	Admitted	Yes	No	No	No	No	No	No	No	No		No		No		No		No		No		No		No		No		No		Yes
13.1				2.8	58	Yes	Male	1	Admitted	No	Yes	No	No	No	No	No	No	No		No		No		No		No		No		No		No		No		No		Yes
13.6		28		2	61	Yes	Female	1	Not Admitted	No	No	No	No	No	No	No	No	No		No		No		No		No		Yes	MVC	No		No		No		No		No
13.3					51	No	Female	1	Admitted	No	No	No	No	No	No	Yes	No	No	Viral GE	No		No		No		No		No		No		No		No		No		Yes
15				1.8	76	Yes	Male	1	Admitted	No	No	No	No	No	No	No	No	No		No		No		Yes	Hep encephalopathy	No		No		No		No		No		No		No
2.1					63	No	Female	1	Admitted	No	No	No	No	No	No	Yes	No	No	C Diff colitis	No		No		No		No		No		No		No		No		No		Yes
2.5			77	2.5	61	Yes	Male	2	Admitted	Yes	No	Yes	No	No	No	No	No	No		No		No		No		No		No		No		No		No		No		Yes
		18		2.8	60	Yes	Female	2	Admitted	No	No	No	No	No	No	No	No	No		No		No		No		No		No		No		No		No		Yes	DKA	No
2.6					56	No	Female	1	Not Admitted	No	No	No	No	No	No	No	No	No		No		No		No		No		No		No		No		No		Yes	musculoskeletal pain, Electrolyte Imbalance	No
3					49	Yes	Male	1	Admitted	No	No	No	No	No	No	No	No	No		No		No		Yes	Hep encephalopathy	No		No		No		Yes	AMS	No		No		No
1.5					80	No	Female	1	Admitted	Yes	No	No	No	No	No	Yes	No	No	cholecystitis	No		No		No		No		No		No		No		No		No		Yes
					65	No	Female	1	Not Admitted	No	No	No	No	No	No	No	No	No		Yes	CHF	Yes	SOB	No		No		No		No		No		No		No		No
					66	No	Female	2	Admitted	No	No	No	No	No	No	No	No	No		Yes	AF	Yes	Pulmonary edema	No		No		No		No		No		No		No		No
				3.7	30	Yes	Male	1	Admitted	No	No	No	No	No	No	No	No	No		No		No		Yes	abd pain	No		No		No		No		No		No		No
16.6					69	No	Male	2	Admitted	No	No	No	No	No	No	No	No	No		No		No		No		No		Yes	Fall	No		No		No		Yes	musculoskeletal, Gout	No
					68	No	Male	1	Admitted	No	Yes	No	No	No	No	No	No	No		No		No		No		No		No		No		No		No		No		Yes
15.4					30	No	Female	1	Admitted	Yes	No	No	No	No	No	No	No	No		No		No		No		No		No		No		No		No		No		Yes
					18	No	Male	1	Admitted	No	Yes	No	No	No	No	No	No	No		No		No		No		No		No		No		No		No		No		Yes
12.1					80	No	Female	2	Admitted	No	No	No	No	No	No	No	No	No		Yes	AF, CHF	No		No		No		No		No		No		No		No		No
21.8		18		4.6	82	Yes	Female	1	Admitted	Yes	No	No	No	No	No	Yes	No	No		No		No		No		No		No		No		No		No		No		Yes
12.1					54	No	Female	1	Admitted	No	No	No	No	No	No	No	No	No		Yes	DVT	No		No		No		No		No		No		No		Yes	Hematoma	No
19.2				6.9	55	Yes	Male	2	Admitted	No	No	No	No	No	No	Yes	No	No	SBP	No		No		No		No		No		No		No		No		No		Yes
					62	No	Male	2	Admitted	No	No	No	No	No	No	No	No	No		Yes	CHF	Yes	Respiratory Failure	No		No		No		No		No		No		No		No
26.7					39	No	Male	1	Admitted	No	No	No	No	No	No	No	No	No		No		No		Yes	cholangiosarcoma	No		No		No		No		No		Yes	electrolyte imbalance	No
3.5					57	No	Male	1	Admitted	No	No	No	No	No	No	No	No	No		No		No		Yes	Hep Encephalopathy	No		No		No		No		No		No		No
					62	No	Female	1	Admitted	No	No	No	No	No	No	No	No	No		No		No		No		No		No		No		Yes	stroke	No		No		No
3.83					61	No	Male	1	Admitted	No	No	No	No	No	No	No	No	No		Yes	CHF	No		No		No		No		No		No		No		Yes	DM	No
3.2					56	No	Male	2	Admitted	No	No	No	No	No	No	No	No	No		Yes	CHF	No		No		Yes	ARF	No		No		No		No		No		No
14.3					36	No	Female	1	Admitted	No	No	No	No	No	No	Yes	No	No		No		No		No		No		No		No		No		No		No		Yes
14.7				5.3	65	Yes	Male	2	Admitted	No	No	No	No	No	No	No	No	No		No		No		Yes	GI bleed, cirrhosis	No		No		No		No		No		No		No
2.9					46	No	Male	1	Admitted	No	No	No	No	No	No	No	No	No		No		No		Yes	cirrhosis	No		No		No		No		No		No		No
27.8					54	No	Male	1	Admitted	No	No	Yes	No	No	No	No	No	No		No		No		No		No		No		No		No		No		No		Yes
12.9					67	No	Female	1	Admitted	No	No	No	No	No	No	No	No	No		Yes	AF	No		No		Yes	ARF	No		No		No		No		Yes	hypovolemia	No
				3.4	55	Yes	Male	2	Admitted	No	No	Yes	Yes	No	No	No	No	No		No		No		No		No		No		No		No		No		No		Yes
					53	No	Male	1	Admitted	No	No	No	No	No	No	Yes	No	No	colitis	No		No		No		No		No		No		No		No		No		Yes
15.8				3.3	81	Yes	Female	1	Admitted	Yes	No	No	No	No	No	No	No	No		No		No		No		No		No		No		No		No		No		Yes
					20	No	Male	2	Admitted	No	No	No	No	No	No	Yes	No	No	Colitis	No		No		No		No		No		No		No		No		No		Yes
3					56	No	Male	1	Admitted	Yes	No	No	No	No	No	No	No	No		No		No		No		No		No		No		No		No		No		Yes
					57	No	Female	1	Not Admitted	No	No	No	No	No	No	No	No	No		Yes	PVD	No		No		No		No		No		No		No		No		No
					56	No	Female	1	Admitted	No	No	No	No	No	No	No	No	No		Yes	CHF, AF	No		No		No		No		No		No		No		No		No
22					58	No	Female	2	Admitted	Yes	Yes	Yes	No	No	No	No	No	No		No		No		No		No		No		No		No		No		No		Yes
				3.9	45	Yes	Female	1	Admitted	No	No	No	No	No	No	No	No	No		No		Yes	PTE	No		No		No		No		No		No		No		No
					66	No	Male	1	Admitted	No	Yes	No	No	No	No	No	No	No		No		No		No		No		No		No		No		No		No		Yes
3.9					22	No	Female	2	Not Admitted	No	No	No	No	No	No	No	No	No		No		Yes	PTE	No		No		No		No		No		No		No		No
					75	No	Male	2	Admitted	No	No	No	No	No	No	No	No	Yes	Flu	No		No		No		No		No		No		No		No		No		Yes
					77	No	Male	1	Not Admitted	No	No	No	No	No	No	No	No	No		No		Yes	Aspiration pneumonitis	No		No		No		No		No		No		Yes	Sarcoidosis	No
					64	No	Male	1	Admitted	No	No	No	No	No	No	No	No	No		Yes	CHF	No		No		No		No		No		No		No		Yes	musculoskeletal, gout	No
					49	No	Female	2	Admitted	No	No	No	No	No	No	No	No	No		No		Yes	Resiratory Failure	No		No		No		No		No		No		Yes	ALS	No
					53	No	Male	2	Admitted	No	No	No	No	No	No	No	No	No		No		Yes	PTE	Yes	Pancreatic Cancer	No		No		No		No		No		No		No
					73	No	Female	1	Admitted	No	No	No	No	No	No	No	No	No		Yes	CHF	No		No		No		No		No		No		No		No		No
					39	No	Female	1	Admitted	No	No	No	No	No	No	No	No	No		No		No		Yes	GI Bleed, N/V	No		No		No		No		No		No		No
					42	No	Male	1	Not Admitted	No	No	No	Yes	No	No	No	No	No		No		No		No		No		No		No		No		No		No		Yes
					72	No	Male	1	Admitted	No	No	No	No	No	No	No	No	No		Yes	CHF, AF	No		No		No		No		No		No		No		Yes	Scrotal edema	No
3.9					71	No	Female	2	Admitted	Yes	No	Yes	No	No	No	No	No	No		No		No		No		No		No		No		No		No		No		Yes
					54	No	Male	1	Admitted	No	No	No	No	No	No	No	No	No		Yes	AF	Yes	SOB	No		No		No		No		No		No		No		No
				3.8	56	Yes	Male	1	Admitted	No	No	No	No	No	No	No	No	No		No		Yes	SOB	Yes	cirrhosis	No		No		No		No		No		No		No
14.2				3.5	52	Yes	Male	1	Admitted	No	No	No	No	No	No	No	No	No		No		No		Yes	Hep encephalopathy	No		No		No		No		No		No		No
				2.6	71	Yes	Male	2		No	No	No	No	No	No	No	No	No		No		No		Yes	GI Bleed	No		No		No		No		No		No		Yes
				10	76	Yes	Female	1	Admitted	No	No	No	No	No	No	No	No	No		Yes	ACS, CHF	No		No		Yes	ARF	No		No		No		No		No		No
14.4				3.3	55	Yes	Male	3	Admitted	No	No	No	No	No	No	No	No	No		Yes	PVD	No		No		No		No		No		No		No		No		No
					85	No	Female	1	Admitted	No	No	No	No	No	No	No	No	No		Yes	AF	No		No		No		No		No		No		No		No		No
18.3					55	No	Male	2	Not Admitted	No	Yes	No	No	No	No	No	No	No		No		No		No		No		No		No		No		No		No		Yes
					51	No	Female	1	Admitted	No	No	No	No	No	No	No	No	No		No		No		No		No		Yes	fall	No		No		No		No		No
35.2				4.5	54	Yes	Male	2	Admitted	Yes	No	No	No	No	No	No	No	No		No		No		No		No		No		No		No		No		No		Yes
					52	No	Male	1	Admitted	No	No	No	No	No	No	No	No	No		No		No		Yes	Ascites	No		No		No		No		No		No		No
					52	No	Female	2		No	No	No	No	No	No	No	No	No		No		No		No		No		No		No		Yes	bleed	No		No		No
14.1					80	Yes	Female	2	Admitted	Yes	No	No	No	No	No	No	No	No		No		No		No		No		No		No		No		No		No		Yes
12.3					58	No	Female	2	Admitted	No	No	No	No	No	No	No	No	No		No		No		Yes	N/V, cirrhosis	No		No		No		No		No		No		No
					80	No	Male	2	Admitted	No	No	No	No	No	No	No	No	Yes	URI	No		No		No		No		No		No		No		No		No		Yes
19.7				3.1	56	Yes	Female	2	Admitted	No	No	No	No	No	No	No	No	No		No		No		No		No		No		No		No		No		Yes	OB, Vaginal Bleeding	No
16.5					92	No	Female	2	Admitted	Yes	Yes	No	No	No	No	No	No	No		No		No		No		No		No		No		No		No		No		No
2.5			87	3.1	93	Yes	Male	2	Admitted	Yes	No	No	No	No	No	No	No	No		No		No		No		No		No		No		No		No		No		Yes
					55	Yes	Female	1	Admitted	No	No	No	No	No	No	No	No	No		Yes	AF, CHF	No		No		No		No		No		No		No		No		No
29				3.5	30	Yes	Female	1	Admitted	Yes	No	No	No	No	No	No	No	No		No		No		No		No		No		No		No		No		No		Yes
				3.9	73	Yes	Female	1	Admitted	Yes	No	Yes	No	No	No	No	No	No		No		No		No		No		No		No		No		No		No		Yes
					36	No	Female	1	Admitted	No	No	No	No	No	No	No	No	No		No		No		Yes	Diarrhea	Yes	CKD	No		No		No		No		No		No
					86	No	Female	1	Not Admitted	No	No	No	No	No	No	No	No	No		No		No		No		No		No		No		No		No		Yes	LE edema, musculoskeletal pain	No
					68	No	Male	2	Admitted	No	No	No	No	No	No	No	No	No		No		Yes	COPD	No		No		No		No		No		No		No		No
					34	No	Male	1	Admitted	No	No	No	No	No	No	No	No	No		No		No		No		No		No		No		No		No		Yes	musculosketal pain	No
					53	No	Female	2	Admitted	No	No	No	No	No	No	No	No	No		No		No		No		No		No		No		Yes	AMS	No		Yes	Hyperglycemia	No
					71	No	Female	2	Not Admitted	No	Yes	No	No	No	No	No	No	No		No		No		No		No		No		No		No		No		No		Yes
13.7					50	No	Male	1	Admitted	No	No	No	No	No	No	No	No	No		No		No		Yes	GI bleed	No		No		No		No		No		Yes	electrolyte imbalance	No
					65	No	Male	1	Not Admitted	No	Yes	No	No	No	No	No	No	No	COPD	No		No		No		No		No		No		No		No		No		Yes
					67	No	Male	1	Not Admitted	No	No	No	Yes	No	No	No	No	No		No		No		No		No		No		No		No		No		No		Yes
18.3					52	No	Male	2	Admitted	No	No	Yes	No	No	No	No	No	No		No		No		No		No		No		No		No		No		No		Yes
15.12					58	No	Female	1	Not Admitted	No	No	No	No	No	No	No	No	No		No		No		No		No		No		No		No		No		Yes	musculoskeletal pain	No
					85	No	Male	1	Not Admitted	No	No	No	No	No	No	No	No	No		Yes	AF	No		No		No		No		No		No		No		No		No
					27	No	Male	2	Admitted	No	No	No	No	No	No	No	No	No		Yes	Chest pain	No		No		No		No		No		No		No		Yes	musculoskeletal pain	No
					63	No	Male	2	Admitted	No	No	No	No	No	No	No	No	No		Yes	CHF	Yes	SOB	No		No		No		No		No		No		No		No
					83	No	Male	1	Admitted	No	No	No	No	No	No	No	No	No		No		No		No		No		Yes	Fall	No		Yes	bleed	No		No		No
12.76		20		4.7	56	Yes	Female	2	Admitted	No	No	No	No	No	No	No	No	No		No		No		Yes	cirrhosis	No		No		No		No		No		Yes	hypotension	No
15.3					56	Yes	Female	2	Admitted	No	No	Yes	No	No	No	No	No	No		No		No		No		No		No		No		No		No		No		Yes
				2	62	Yes	Male	2	Admitted	No	No	No	No	No	No	No	No	No		Yes	AF	Yes	ARDS	No		No		No		No		No		No		No		No
13.6				2.1	82	Yes	Male	2	Admitted	Yes	No	Yes	No	No	No	No	No	No		No		No		No		No		No		No		No		No		No		Yes
		20		6.3	50	Yes	Female	1	Admitted	No	No	No	No	No	No	No	No	No		No		No		Yes	GI bleed, hep encephalopathy	No		No		No		No		No		No		No
12.3					72	No	Male	2	Admitted	No	Yes	No	No	No	No	No	No	No		No		No		No		No		No		No		No		No		No		Yes
13.4					86	No	Male	3	Admitted	No	Yes	No	No	No	No	No	No	No		No		No		No		No		No		No		No		No		No		Yes
13.7					21	No		2	Admitted	No	No	No	No	No	No	No	No	No		No		No		No		No		No		No		No		Yes	DIC	Yes	GYN, uterine bleeding	No
					60	No	Female	1	Admitted	No	Yes	No	No	No	No	No	No	No	sinusitis	No		No		No		No		No		No		No		No		No		Yes
17.4					51	No	Female	2	Admitted	No	Yes	No	No	No	No	No	No	No		No		No		No		No		No		No		No		No		No		Yes
		27			72	No	Male	2	Admitted	No	No	No	No	No	No	No	No	No		No		No		No		No		Yes	Fall	No		No		No		No		No
					77	No	Female	2	Admitted	No	No	No	No	No	No	No	No	No		Yes	ACS, AF	No		No		No		No		No		No		No		No		No
12.1					67	No	Female	2	Admitted	No	No	No	No	No	No	No	No	No		No		No		Yes	esophageal stricture	No		No		No		No		No		Yes	scleroderma	No
12.3					32	No	Female	2	Admitted	Yes	No	No	No	No	No	No	No	No		No		No		No		No		No		No		No		No		No		Yes
15				2	88	Yes	Female	1	Admitted	Yes	No	No	No	Yes	No	No	No	No		No		No		No		No		No		No		No		No		No		Yes
31.8	21		86		77	Yes	Female	2	Admitted	Yes	No	No	No	No	No	No	Yes	No	Tuboovarian abscess	No		No		No		No		No		No		No		No		No		Yes
39.9				4.4	57	Yes	Female	1	Admitted	No	No	No	No	No	No	No	No	No		No		No		Yes	Pancreatitis	No		No		No		No		No		No		No
3.9					83	No	Female	2	Admitted	No	No	No	No	No	No	No	No	No		No		No		Yes	Cholelithiasis	No		No		No		No		No		No		No
2.5					63	No	Male	3	Admitted	No	Yes	No	No	No	No	No	No	No		No		No		No		No		No		No		No		No		No		Yes
					91	No	Male	1	Admitted	No	Yes	No	No	No	No	No	No	No		No		No		No		No		No		No		No		No		No		Yes
14.07					71	No	Female	1	Admitted	No	No	No	Yes	No	No	No	No	No	Labial cellulitis	No		No		No		No		No		No		No		No		No		Yes
12.9					60	No	Female	2	Admitted	No	Yes	No	No	No	No	No	No	No	COPD	No		No		No		No		No		No		No		No		No		Yes
3.7					45	No	Male	1	Not Admitted	No	No	No	No	No	No	No	No	No		Yes	pericarditis	No		No		No		No		No		No		No		No		No
					64	No	Male	2	Admitted	No	No	No	No	No	No	Yes	No	No	SBP	No		No		No		No		No		No		No		No		No		Yes
15					73	No	Female	2	Admitted	No	No	No	No	No	No	Yes	No	No	Diverticulitis	No		No		No		No		No		No		No		No		No		Yes
14.2					85	No	Female	2	Admitted	No	Yes	No	No	No	No	No	No	No		No		No		No		No		No		No		No		No		No		Yes
13.6			88		62	Yes	Male	1	Admitted	No	No	No	No	No	No	Yes	No	No	Viral GE	No		No		No		No		No		No		No		No		No		Yes
3.9					78	No	Female	1	Not Admitted	No	No	No	No	No	No	No	No	No		Yes	CHF	No		No		No		No		No		No		No		No		No
					82	No	Female	1	Not Admitted	No	Yes	No	No	No	No	No	No	No		No		No		No		No		No		No		No		No		No		Yes
					60	No	Male	2	Not Admitted	No	No	No	No	No	No	No	No	No		No		No		No		Yes	Renal transplant	No		No		No		No		Yes	Dehydration	No
36.8				7.2	24	Yes	Male	3	Admitted	No	Yes	No	No	No	No	No	No	No		No		No		No		No		No		No		No		No		No		Yes
					57	No	Female	1	Admitted	No	No	No	No	No	No	No	No	No		No		No		Yes	GI bleed	No		No		No		No		No		No		No
					26	No	Male	2	Not Admitted	Yes	No	No	No	No	No	No	No	No		No		No		No		No		No		No		No		No		No		Yes
28.6				6.9	61	Yes	Female	2	Admitted	No	No	No	No	No	No	No	No	No		No		No		No		No		No		No		No		No		Yes	Lactic acidosis, lymphoma	No
					77	No	Female	1	Admitted	No	No	No	No	No	No	No	No	No		No		Yes	Asthma	No		Yes	ARF	No		No		No		No		No		No
12.1					70	No	Male	1	Admitted	No	No	No	No	No	No	Yes	No	No	diverticulitis	No		No		No		No		No		No		No		No		No		Yes
19.3					84	No	Female	2	Admitted	No	Yes	No	No	No	No	No	No	No		No		No		No		No		No		No		No		No		No		Yes
3.6					72	No	Female	1	Not Admitted	No	No	No	No	No	No	No	No	No		No		No		No		No		No		No		No		No		Yes	epistaxis, nasal cancer	No
18.1			85	4.7	66	Yes	Female	1	Admitted	No	No	Yes	No	No	No	No	No	No		No		No		No		No		No		No		No		No		No		Yes
1.1					25	No	Male	2	Dead	No	Yes	No	No	No	No	No	No	No		No		No		No		No		No		No		No		No		No		Yes
24.3					86	No	Female	2	Admitted	No	Yes	No	No	No	No	No	No	No		No		No		No		No		No		No		No		No		No		Yes
	15			2.2	53	Yes	Female	2	Admitted	No	Yes	No	No	No	No	No	No	No		No		No		No		No		No		No		No		No		No		Yes
					79	No	Male	1	Admitted	No	No	No	No	No	No	No	No	No		No		No		No		No		No		No		Yes	seizure, metastatic cancer	No		No		No
					65	No	Male	1	Admitted	No	No	No	No	No	No	No	No	No		No		No		No		No		No		No		No		No		Yes	musculoskeletal	No
29.6					95	No	Female	1	Admitted	Yes	Yes	No	No	No	No	Yes	No	No	C diff colitis	No		No		No		No		No		No		No		No		No		Yes
12.9					76	No	Male	2	Admitted	No	No	No	No	No	No	No	No	No		No		No		No		Yes	CKD	No		No		No		No		Yes	electrolyte imbalance	No
16.5					58	No	Female	3	Admitted	No	No	No	No	No	No	No	No	No		No		Yes	Pleural effusion, metastatic cancer	No		No		No		No		No		No		No		No
					75	No	Male	1	Admitted	No	No	No	No	No	No	No	No	No		Yes	AF	No		Yes	GI bleed	No		No		No		No		No		No		No
					82	No	Male	1	Not Admitted	No	No	No	No	No	No	No	No	No		No		No		No		No		No		No		No		No		Yes	fmusculoskeletal pain, FTT	No
	18			14.8	63	Yes	Female	2	Admitted	No	Yes	No	No	No	No	No	No	No		No		No		No		No		No		No		No		No		No		Yes
3.3				4.4	57	Yes	Male	3	Admitted	Yes	No	No	No	No	No	No	No	No		No		No		No		No		No		No		No		No		No		Yes
13.6					52	No	Male	1	Admitted	No	No	No	No	No	No	No	No	No		No		Yes	airway obstruction	No		No		No		No		No		No		No		No
14			81		89	Yes	Female	2	Admitted	No	Yes	No	No	No	No	No	No	No		No		No		No		No		No		No		No		No		No		Yes
					48	No	Male	2	Admitted	No	No	No	No	No	No	No	No	No		Yes	CHF	No		No		No		No		No		No		No		No		No
					66	No	Female	2	Admitted	Yes	No	No	No	No	No	No	No	No		No		No		No		No		No		No		No		No		No		Yes
12.75					24	No	Male	1	Admitted	No	No	No	No	No	No	No	No	No		Yes	CHF, aortic stenosis	No		No		No		No		No		No		No		No		No
14.1					73	No	Female	2	Admitted	No	No	No	No	No	No	No	No	No		Yes	AF	No		Yes	abdominal pain	No		No		No		No		No		Yes	supratherapeutic INR	No
17.4					54	No	Female	1	Admitted	No	No	No	Yes	No	No	No	No	No		No		No		No		No		No		No		No		No		No		Yes
					53	No	Female	1	Admitted	No	No	No	No	No	No	No	No	No		Yes	CHF	No		No		No		No		No		Yes	seizure	No		No		No
			74	4.7	86	Yes	Male	2	Admitted	No	Yes	No	No	No	No	No	No	No		No		No		No		No		No		No		No		No		No		Yes
16.3					83	No	Male	1	Admitted	No	No	No	No	No	No	Yes	No	No	Viral GE	No		No		No		No		No		No		No		No		No		Yes
12.6				2.1	38	Yes	Female	2	Not Admitted	No	No	No	No	No	No	No	No	No		No		No		No		No		No		No		No		No		Yes	GYN, ovarian cyst	No
0	0	0	0	0	57	No	Female	0	Admitted	No	No	No	No	No	No	No	No	No		No		No		No		No		No		No		No		No		Yes	psych	No
0	0	0	0	0	30	No	Female	0	Not Admitted	Yes	No	No	No	No	No	No	No	No		No		No		No		No		No		No		No		No		No		Yes
0	0	0	0	0	47	No	Female	0	Not Admitted	Yes	No	No	No	No	No	No	No	No		No		No		No		No		No		No		No		No		No		Yes
0	0	0	0	0	29	No	Female	0	Not Admitted	No	Yes	No	No	No	No	No	No	No		No		No		No		No		No		No		No		No		No		Yes
0	0	0	0	0	18	No	Female	0	Not Admitted	No	No	No	No	No	No	No	No	No		No		No		No		No		No		No		No		No		Yes	allergic rhinitis	No
0	0	0	0	0	35	No	Female	0	Not Admitted	No	No	No	No	No	No	No	No	No		No		No		No		No		Yes	MVC	No		No		No		No		No
0	0	0	0	0	18	No	Female	0	Not Admitted	No	No	No	No	No	No	No	No	No		No		No		No		No		Yes	MVC	No		No		No		No		No
0	0	0	0	0	50	No	Female	0	Not Admitted	No	No	No	No	No	No	No	No	No		No		No		No		No		No		No		No		No		Yes	musculoskeletal pain	No
0	0	0	0	0	35	No	Male	0	Not Admitted	No	No	No	No	No	No	No	No	No		No		No		No		No		No		No		No		No		Yes	musculoskeletal pain, sciatica	No
0	0	0	0	0	39	No	Male	0	Not Admitted	No	No	No	No	No	No	Yes	No	No	Viral GE	No		No		No		No		No		No		No		No		No		Yes
0	0	0	0	0	64	No	Male	0	Not Admitted	No	No	No	No	No	No	No	No	No		No		No		No		No		No		Yes	polysubstance	No		No		Yes	pscyh	No
0	0	0	0	0	56	No	Male	0	Not Admitted	No	No	No	No	No	No	No	No	No		No		No		Yes	N/V	Yes	CKD	No		No		No		No		No		No
0	0	0	0	0	32	No	Female	0	Not Admitted	No	No	No	No	No	No	No	No	No		No		No		No		No		No		No		No		No		Yes	GYN, vaginal bleeding	No
0	0	0	0	0	35	No	Female	0	Not Admitted	No	No	No	No	No	No	No	No	No		No		No		Yes	N/V, diarrhea	No		No		No		No		No		No		No
0	0	0	0	0	42	No	Female	0	Not Admitted	No	No	No	No	No	No	No	No	No		No		No		No		No		No		No		Yes	seizure	No		No		No
0	0	0	0	0	18	No	Male	0	Admitted	No	No	No	No	No	No	No	No	No		No		No		No		No		No		No		No		No		Yes	psych	No
0	0	0	0	0	56	No	Male	0	Not Admitted	No	No	No	No	No	No	No	No	No		No		No		No		No		No		No		Yes	syncope	No		Yes	Musculoskeletal pain	No
0	0	0	0	0	50	No	Male	0	Not Admitted	No	No	No	No	No	No	No	No	No		No		No		No		No		No		No		No		No		Yes	musculoskeletal pain	No
0	0	0	0	0	26	No	Female	0	Not Admitted	No	No	No	No	No	No	No	No	No		No		No		Yes	abd pain	No		No		No		No		No		No		No
0	0	0	0	0	20	No	Female	0	Not Admitted	No	Yes	No	No	No	No	No	No	Yes	URI, cervicitis	No		No		No		No		No		No		No		No		No		Yes
0	0	0	0	0	20	No	Female	0	Not Admitted	No	No	No	No	Yes	No	No	No	No		No		No		No		No		No		No		No		No		No		Yes
0	0	0	0	0	50	No	Female	0	Not Admitted	No	No	No	No	No	No	No	No	No		No		No		No		No		No		No		Yes	Headache	No		No		No
0	0	0	0	0	26	No	Female	0	Not Admitted	No	No	No	No	No	No	No	No	No		No		No		No		No		No		No		No		No		Yes	musculoskeletal pain	No
0	0	0	0	0	28	No	Female	0	Not Admitted	No	No	No	No	No	No	No	No	No		No		No		No		No		No		No		No		No		Yes	OB, pregnancy complication	No
0	0	0	0	0	33	No	Male	0	Not Admitted	No	No	No	No	No	No	No	No	No		No		No		No		No		No		No		No		No		Yes	musculoskeletal pain	No
0	0	0	0	0	33	No	Male	0	Not Admitted	No	No	No	No	No	No	No	No	No		No		No		Yes	abd pain	No		No		No		No		No		No		No
0	0	0	0	0	62	No	Female	0	Not Admitted	No	No	No	Yes	No	No	No	No	No		No		No		No		No		No		No		No		No		No		Yes
0	0	0	0	0	74	No	Female	0	Not Admitted	No	No	No	No	No	No	No	No	No		No		No		No		No		Yes	Fall	No		No		No		No		No
0	0	0	0	0	25	No	Female	0	Not Admitted	No	No	No	No	No	No	No	No	No		No		No		No		No		No		No		Yes	migraine	No		No		No
0	0	0	0	0	56	No	Male	0	Not Admitted	No	No	No	No	No	No	No	No	No		No		No		No		No		No		No		No		No		Yes	musculoskeletal pain	No
0	0	0	0	0	112	No	Female	0	Not Admitted	No	No	No	No	No	No	No	No	No		No		No		No		No		No		No		Yes	Headache	No		Yes	OB, pregnancy	No
0	0	0	0	0	34	No	Female	0	Not Admitted	Yes	No	No	No	No	No	No	No	No		No		No		No		No		No		No		No		No		No		Yes
0	0	0	0	0	29	No	Female	0	Not Admitted	No	No	No	No	No	No	No	No	No		No		No		No		No		No		No		No		No		Yes	musculoskeletal pain	No
0	0	0	0	0	23	No	Male	0	Not Admitted	No	Yes	No	No	No	No	No	No	No	Flu	No		No		No		No		No		No		No		No		No		Yes
0	0	0	0	0	43	No	Male	0	Not Admitted	No	No	No	No	No	No	No	No	No		No		No		No		No		Yes	fall	No		No		No		No		No
0	0	0	0	0	22	No	Male	0	Not Admitted	No	No	No	No	No	No	No	No	No		No		No		No		No		Yes	assault	No		No		No		No		No
0	0	0	0	0	60	No	Female	0	Not Admitted	No	No	No	No	No	No	No	No	No		No		No		No		No		No		No		No		No		Yes	psych	No
0	0	0	0	0	52	No	Female	0	Not Admitted	Yes	No	No	No	No	No	No	No	No		No		No		No		No		No		No		No		No		No		Yes
0	0	0	0	0	33	No	Male	0	Not Admitted	No	Yes	No	No	No	No	No	No	No	COPD	No		No		No		No		No		No		No		No		No		Yes
0	0	0	0	0	56	No	Female	0	Not Admitted	No	No	No	No	No	No	No	No	No		No		No		No		No		No		No		No		No		Yes	musculoskeletal pain, obesity	No
0	0	0	0	0	64	No	Female	0	Not Admitted	Yes	No	No	No	No	No	No	No	No	URI	No		No		No		No		No		No		No		No		No		Yes
0	0	0	0	0	22	No	Female	0	Not Admitted	No	No	No	No	No	No	No	No	No		No		No		No		No		No		No		No		No		Yes	GYN, PCOS	No
0	0	0	0	0	29	No	Female	0	Not Admitted	No	No	No	No	No	No	No	No	No		No		No		No		No		Yes	MVC	No		No		No		No		No
0	0	0	0	0	23	No	Female	0	Admitted	No	No	No	No	No	No	No	No	No		No		No		No		No		No		No		No		No		Yes	psych	No
0	0	0	0	0	34	No	Male	0	Not Admitted	Yes	No	No	No	No	No	No	No	No		No		No		No		No		No		No		No		No		No		Yes
0	0	0	0	0	27	No	Female	0	Not Admitted	No	No	No	No	No	No	No	No	No		No		No		No		No		Yes	Fall	No		No		No		No		No
0	0	0	0	0	35	No	Female	0	Not Admitted	No	No	No	No	No	No	No	No	No		No		No		No		No		No		No		Yes	Headache	No		Yes	HTN	No
0	0	0	0	0	31	No	Female	0	Not Admitted	No	No	No	No	Yes	No	No	No	No		No		No		No		No		No		No		No		No		No		Yes
0	0	0	0	0	62	No	Male	0	Not Admitted	No	No	No	No	No	No	No	No	No		No		No		Yes	constipation, abd pain	No		No		No		No		No		No		No
0	0	0	0	0	54	No	Male	0	Not Admitted	No	No	No	No	No	No	No	No	No		No		No		Yes	abd pain	No		No		No		No		No		No		No
0	0	0	0	0	22	No	Female	0	Not Admitted	Yes	No	No	No	No	No	No	No	Yes	trich	No		No		No		No		No		No		No		No		No		Yes
0	0	0	0	0	40	No	Female	0	Not Admitted	No	No	No	No	No	No	No	No	No		Yes	chest pain	No		No		No		No		No		No		No		Yes	hyperglycemia	No
0	0	0	0	0	36	No	Male	0	Not Admitted	No	No	No	No	No	No	No	No	No		No		No		No		No		Yes	laceration	No		No		No		No		No
0	0	0	0	0	29	No	Male	0	Not Admitted	No	No	No	No	No	No	No	No	No		No		No		No		No		No		No		No		No		Yes	musculoskeletal pain	No
0	0	0	0	0	41	No	Female	0	Not Admitted	No	No	No	No	No	No	No	No	No		No		No		No		No		No		No		No		No		Yes	musculoskeletal pain	No
0	0	0	0	0	37	No	Female	0	Not Admitted	No	No	No	No	No	No	No	No	No		No		No		No		No		No		No		No		No		Yes	psych	No
0	0	0	0	0	47	No	Female	0	Not Admitted	Yes	No	No	No	No	No	No	No	No		No		No		No		No		No		No		No		No		No		Yes
0	0	0	0	0	31	No	Male	0	Not Admitted	No	No	No	No	No	No	No	No	No		No		No		No		No		No		No		No		No		Yes	musculoskeletal pain	No
0	0	0	0	0	30	No	Male	0	Not Admitted	No	No	No	No	No	No	No	No	No		No		No		No		No		Yes	assault	No		No		No		No		No
0	0	0	0	0	25	No	Male	0	Not Admitted	No	No	No	No	No	No	No	No	No		No		No		No		No		No		No		No		No		Yes	derm, skin graft failure	No
0	0	0	0	0	36	No	Male	0	Not Admitted	No	No	No	No	No	No	No	No	No		No		No		Yes	crohn's	No		No		No		No		No		No		No
0	0	0	0	0	25	No	Female	0	Not Admitted	No	No	No	No	No	No	No	No	No		No		No		No		No		No		No		No		No		Yes	trach tube dysfunction	No
0	0	0	0	0	59	No	Male	0	Not Admitted	No	No	No	No	No	No	No	No	Yes	dental caries	No		No		No		No		No		No		No		No		No		Yes
0	0	0	0	0	30	No	Female	0	Not Admitted	No	No	No	No	No	No	No	No	No		No		No		Yes	abd pain	No		No		No		No		No		No		No
0	0	0	0	0	30	No	Male	0	Not Admitted	No	No	No	No	No	No	No	No	Yes	conjunctivits	No		No		No		No		No		No		No		No		No		Yes
0	0	0	0	0	37	No	Female	0	Not Admitted	No	No	No	No	No	No	No	No	No		No		No		No		No		No		No		No		No		Yes	musculoskeletal pain	No
0	0	0	0	0	54	No	Male	0	Not Admitted	No	No	No	No	No	No	No	No	No		No		No		No		No		No		No		No		No		Yes	psych	No
0	0	0	0	0	27	No	Female	0	Not Admitted	No	No	No	No	No	No	No	No	No		No		No		No		No		No		No		Yes	headache	No		Yes	presyncope	No
0	0	0	0	0	30	No	Male	0	Not Admitted	Yes	No	No	No	No	No	No	No	No		No		No		No		No		No		No		No		No		No		Yes
0	0	0	0	0	44	No	Female	0	Not Admitted	No	No	No	No	No	No	No	No	No		No		No		No		No		No		No		Yes	Headache	No		Yes	psych	No
0	0	0	0	0	42	No	Male	0	Not Admitted	No	No	No	Yes	No	No	No	No	No		No		No		No		No		No		No		No		No		No		Yes
0	0	0	0	0	31	No	Male	0	Not Admitted	No	No	No	No	No	No	No	No	No		No		No		No		No		Yes	MVC	No		No		No		No		No
0	0	0	0	0	46	No	Female	0	Admitted	No	No	No	No	No	No	No	No	No		No		No		No		No		No		No		No		No		Yes	psych	No
0	0	0	0	0	38	No	Male	0	Not Admitted	No	No	No	No	No	No	No	No	No		No		No		No		No		Yes	Fall	No		No		No		No		No
0	0	0	0	0	44	No	Male	0	Not Admitted	No	No	No	No	No	No	No	No	No		No		No		No		No		No		No		No		No		Yes	derm, insect bite, HTN	No
0	0	0	0	0	23	No	Female	0	Not Admitted	No	No	No	No	No	No	No	No	No		No		No		No		No		No		No		No		No		Yes	OB,pregnancy complication	Yes
0	0	0	0	0	19	No	Male	0	Not Admitted	No	No	No	No	No	No	No	No	No		No		No		No		No		No		No		Yes	seziure	No		Yes	psych	No
0	0	0	0	0	25	No	Female	0	Not Admitted	Yes	No	No	No	No	No	No	No	Yes	Trich	No		No		No		No		No		No		No		No		No		Yes
0	0	0	0	0	23	No	Female	0	Not Admitted	No	No	No	No	No	No	No	No	No		No		No		Yes	abd pain	No		No		No		No		No		No		No
0	0	0	0	0	46	No	Female	0	Not Admitted	No	No	No	No	No	No	No	No	No		No		No		No		No		Yes	MVC	No		No		No		No		No
0	0	0	0	0	59	No	Female	0	Not Admitted	No	No	No	No	No	No	No	No	No		No		No		No		No		No		No		No		No		Yes	musculoskeletal pain	No
0	0	0	0	0	50	No	Female	0	Not Admitted	No	No	No	Yes	No	No	No	No	No		No		No		No		No		No		No		No		No		No		Yes
0	0	0	0	0	35	No	Male	0	Not Admitted	No	No	No	No	No	No	No	No	No		No		No		No		No		No		No		No		No		Yes	psych	No
0	0	0	0	0	45	No	Male	0	Not Admitted	No	No	No	No	No	No	No	No	No		No		No		No		No		No		No		No		No		Yes	musculoskeletal pain, sciatica	No
0	0	0	0	0	18	No	Male	0	Not Admitted	No	No	No	No	No	No	No	No	No		No		No		No		No		Yes	Burns	No		No		No		No		No
0	0	0	0	0	46	No	Male	0	Not Admitted	No	Yes	No	No	No	No	No	No	No	URI	No		No		No		No		No		No		No		No		No		Yes
0	0	0	0	0	24	No	Male	0	Not Admitted	No	No	No	No	No	No	No	No	No		No		No		No		No		No		No		No		No		Yes	musculoskeletal pain	No
0	0	0	0	0	20	No	Female	0	Not Admitted	No	No	No	No	No	No	No	No	No		No		No		No		No		No		No		No		No		Yes	musculoskeletal pain	No
0	0	0	0	0	63	No	Female	0	Not Admitted	No	Yes	No	No	No	No	No	No	No	URI	No		No		No		No		No		No		No		No		No		Yes
0	0	0	0	0	27	No	Female	0	Admitted	No	No	No	No	No	No	No	No	Yes	otitis media	No		No		No		No		No		No		No		No		No		Yes
0	0	0	0	0	23	No	Female	0	Not Admitted	No	No	No	No	No	No	No	No	No		No		No		No		No		No		No		No		No		Yes	OB, pregnancy complication	No
0	0	0	0	0	34	No	Male	0	Not Admitted	No	No	No	No	No	No	No	No	No		No		No		No		No		No		No		No		No		Yes	carpal tunnel syndrome	No
0	0	0	0	0	20	No	Female	0	Not Admitted	No	No	No	No	No	No	No	No	No		No		No		No		No		Yes	laceration	No		No		No		No		No
0	0	0	0	0	25	No	Female	0	Not Admitted	Yes	No	No	No	No	No	No	No	No		No		No		No		No		No		No		No		No		No		Yes
0	0	0	0	0	66	No	Male	0	Not Admitted	No	No	No	No	No	No	No	No	No		No		No		No		No		No		No		No		No		Yes	psych	No
0	0	0	0	0	57	No	Male	0	Not Admitted	No	No	No	No	No	No	No	No	No		No		No		No		No		No		No		No		No		Yes	musculoskeletal pain	No
0	0	0	0	0	29	No	Female	0	Not Admitted	No	No	No	No	No	No	No	No	No		No		No		No		No		Yes	Fall	No		No		No		No		No
0	0	0	0	0	65	No	Male	0	Not Admitted	No	Yes	No	No	No	No	No	No	No	COPD	No		No		No		No		No		No		No		No		No		Yes
0	0	0	0	0	54	No	Male	0	Not Admitted	No	No	No	No	No	No	No	No	No		No		No		No		No		Yes	Fall	No		No		No		No		No
0	0	0	0	0	59	No	Male	0	Not Admitted	No	No	No	No	No	No	No	No	No		No		No		No		No		Yes	laceration	No		No		No		No		No
0	0	0	0	0	21	No	Male	0	Not Admitted	No	No	No	No	No	No	No	No	No		No		No		No		No		No		Yes		No		No		No		No
0	0	0	0	0	53	No	Male	0	Not Admitted	No	No	No	No	No	No	Yes	No	No	Colitis	No		No		No		No		No		No		No		No		No		Yes
0	0	0	0	0	27	No	Female	0	Not Admitted	No	No	No	No	No	No	No	No	No		No		No		No		No		No		No		No		No		Yes	musculoskeletal pain	No
0	0	0	0	0	53	No	Female	0	Not Admitted	No	No	No	No	No	No	No	No	No		Yes	chest pain	No		No		No		No		No		No		No		No		No
0	0	0	0	0	49	No	Male	0	Not Admitted	No	No	No	No	No	No	No	No	No		No		No		No		No		Yes	MVC	No		No		No		No		No
0	0	0	0	0	34	No	Male	0	Not Admitted	No	No	No	No	No	No	No	No	No		No		No		No		No		No		No		No		No		Yes	musculoskeletal pain	No
0	0	0	0	0	37	No	Female	0	Not Admitted	No	No	No	No	No	No	No	No	No		Yes	chest pain	No		No		No		No		No		No		No		Yes	hematuria	No
0	0	0	0	0	19	No	Male	0	Not Admitted	Yes	No	No	No	No	No	No	No	No		No		No		No		No		No		No		No		No		No		Yes
0	0	0	0	0	23	No	Female	0	Not Admitted	No	No	No	No	No	No	No	No	No		No		No		No		No		No		No		Yes	Headache	No		No		No
0	0	0	0	0	56	No	Male	0	Not Admitted	No	No	No	No	No	No	No	No	No		No		No		No		No		Yes	MVC	No		No		No		No		No
0	0	0	0	0	24	No	Male	0	Not Admitted	No	No	No	No	No	No	No	No	No		No		No		No		No		No		No		No		No		Yes	dental pain	No
0	0	0	0	0	35	No	Female	0	Not Admitted	No	No	No	No	No	No	No	No	No		No		No		No		No		No		No		No		No		Yes	OB, Labor, pregnancy	No
0	0	0	0	0	54	No	Male	0	Not Admitted	No	No	No	No	No	No	No	No	No		No		No		No		No		No		No		No		No		Yes	derm, blister	No
0	0	0	0	0	73	No	Female	0	Not Admitted	No	No	No	No	No	No	No	No	No		No		No		No		No		No		No		No		No		Yes	Drug reaction	No
0	0	0	0	0	23	No	Female	0	Not Admitted	Yes	No	No	No	No	No	No	No	No		No		No		No		No		No		No		No		No		No		Yes
0	0	0	0	0	56	No	Female	0	Not Admitted	No	No	No	No	No	No	No	No	No		No		No		No		No		No		No		No		No		Yes	allergies	No
0	0	0	0	0	28	No	Female	0	Not Admitted	No	No	No	No	No	No	No	No	Yes	Dental caries	No		No		No		No		No		No		No		No		No		Yes
0	0	0	0	0	60	No	Female	0	Not Admitted	No	No	No	No	No	No	No	No	No		No		No		No		No		No		No		No		No		Yes	Derm, pruritis, musculoskeletal pain	No
0	0	0	0	0	39	No	Female	0	Not Admitted	No	No	No	No	No	No	No	No	No		No		No		No		No		No		No		No		No		Yes	OB, pregnancy	No
0	0	0	0	0	26	No	Male	0		No	No	No	No	No	No	No	No	No		No		No		No		No		No		No		No		No		Yes	HIV exposure	No
0	0	0	0	0	49	No	Female	0	Not Admitted	No	Yes	No	No	No	No	No	No	No	URI	No		No		No		No		No		No		No		No		No		Yes
0	0	0	0	0	59	No	Female	0	Not Admitted	No	No	No	No	No	No	No	No	No		No		No		No		No		No		No		No		No		Yes	trach tube obstruction	No
0	0	0	0	0	25	No	Female	0	Not Admitted	No	No	No	No	No	No	No	No	No		No		No		No		No		No		No		No		No		Yes	musculoskeletal pain	No
0	0	0	0	0	54	No	Female	0	Not Admitted	No	No	No	No	No	No	No	No	No		No		No		No		No		No		No		Yes	seizure	No		No		No
0	0	0	0	0	26	No	Male	0	Not Admitted	No	Yes	No	No	No	No	No	No	No	URI	No		No		No		No		No		No		No		No		No		Yes
0	0	0	0	0	30	No	Male	0	Not Admitted	No	No	No	No	No	No	No	Yes	No	Endometritis	No		No		No		No		No		No		No		No		No		Yes
0	0	0	0	0	18	No	Female	0	Not Admitted	No	No	No	No	No	No	No	Yes	No	trich, cervicitis	No		No		No		No		No		No		No		No		No		Yes
0	0	0	0	0	46	No	Male	0	Not Admitted	No	No	No	No	No	No	No	No	No		Yes	chest pain	No		No		No		No		No		No		No		Yes	HTN	No
0	0	0	0	0	90	No	Female	0	Not Admitted	No	No	No	No	No	No	No	No	No		No		No		No		No		No		No		No		No		Yes	musculoskeletal pain	No
0	0	0	0	0	31	No	Female	0	Not Admitted	No	No	No	No	No	No	No	No	No		No		No		No		No		Yes	assault	No		No		No		Yes	OB, pregnancy	No
0	0	0	0	0	47	No	Male	0	Not Admitted	No	No	No	No	No	No	No	No	No		No		No		No		No		Yes	fall	No		No		No		No		No
0	0	0	0	0	31	No	Male	0	Not Admitted	No	No	No	No	No	No	No	No	No		No		No		No		No		No		No		No		No		Yes	derm, keloid	No
0	0	0	0	0	35	No	Male	0	Not Admitted	No	No	No	No	No	No	No	No	No		No		No		No		No		No		Yes	opioid	No		No		No		No
0	0	0	0	0	64	No	Male	0	Not Admitted	No	No	No	No	No	No	No	No	No		No		No		No		No		No		No		No		No		Yes	hematuria	No
0	0	0	0	0	24	No	Female	0	Admitted	No	No	No	No	No	No	Yes	No	No	GE	No		No		No		No		No		No		No		No		No		Yes
0	0	0	0	0	84	No	Male	0	Not Admitted	Yes	No	No	No	No	No	Yes	No	No	colitis	No		No		No		No		No		No		No		No		No		Yes
0	0	0	0	0	40	No	Male	0	Not Admitted	No	No	No	No	No	No	No	No	No		No		No		No		No		Yes	assault	No		No		No		No		No
0	0	0	0	0	37	No	Female	0	Not Admitted	No	No	No	No	No	No	No	No	No		No		No		No		No		No		No		No		No		Yes	musculoskeletal pain	No
0	0	0	0	0	68	No	Male	0	Not Admitted	No	No	No	No	No	No	No	No	No		No		No		No		No		No		No		No		No		Yes	suture removal, musculoskeletal pain	No
0	0	0	0	0	55	No	Female	0	Not Admitted	No	No	No	No	No	No	No	No	No		No		Yes	SOB	No		No		No		No		No		No		Yes	hiatal hernia	No
0	0	0	0	0	42	No	Female	0	Admitted	No	No	No	No	No	No	No	No	No		No		No		No		No		No		No		No		No		Yes	psych	No
0	0	0	0	0	21	No	Female	0	Not Admitted	No	No	No	No	No	No	No	No	No		No		No		No		No		No		No		No		No		Yes	musculoskeletal pain	No
0	0	0	0	0	25	No	Female	0	Not Admitted	No	No	No	No	No	No	No	No	No		No		No		No		No		No		No		Yes	headache, presyncope	No		No		No
0	0	0	0	0	72	No	Male	0	Admitted	No	No	No	No	No	No	No	No	No		No		No		No		No		No		No		Yes	TIA	No		No		No
0	0	0	0	0	61	No	Male	0	Not Admitted	No	No	No	No	No	No	No	No	No		No		No		No		No		No		No		No		No		Yes	musculoskeletal pain, hematuria	No
0	0	0	0	0	47	No	Female	0	Not Admitted	Yes	No	No	No	No	No	No	No	No		No		No		No		No		No		No		No		No		No		Yes
0	0	0	0	0	45	No	Male	0	Not Admitted	No	No	No	No	No	No	No	No	No		No		Yes	SOB	Yes	GERD	No		No		No		No		No		No		No
0	0	0	0	0	34	No	Male	0	Not Admitted	No	No	No	No	No	No	No	No	No		No		No		No		No		No		No		No		No		Yes	hyperglycemia, musculoskeletal pain	No
0	0	0	0	0	88	No	Male	0	Not Admitted	No	No	No	No	No	No	No	No	Yes	fungal infection	No		No		No		No		No		No		No		No		No		Yes
0	0	0	0	0	26	No	Female	0	Not Admitted	Yes	No	No	No	No	No	No	No	No		No		No		No		No		No		No		No		No		No		Yes
0	0	0	0	0	38	No	Male	0	Not Admitted	No	No	No	No	No	No	No	No	No		No		No		No		No		Yes	Fall	No		No		No		Yes	musculoskeletal pain	No
0	0	0	0	0	32	No	Male	0	Not Admitted	No	No	No	No	No	No	No	No	No		No		No		No		No		No		No		No		No		Yes	suture removal	No
0	0	0	0	0	44	No	Female	0	Not Admitted	No	No	No	No	No	No	No	No	No		No		No		Yes	abd pain	No		No		No		No		No		No		No
0	0	0	0	0	25	No	Female	0	Admitted	No	No	No	No	No	No	No	No	No		No		No		Yes	abd pain	No		No		No		No		No		Yes	OB, pregnancy	No
0	0	0	0	0	49	No	Female	0	Not Admitted	No	No	No	No	No	No	No	No	No		No		No		No		No		No		No		No		No		Yes	staple removal	No
0	0	0	0	0	57	No	Male	0	Not Admitted	No	No	No	No	No	No	No	No	No		No		No		No		No		No		No		No		No		Yes	musculoskeletal pain	No
0	0	0	0	0	33	No	Female	0	Not Admitted	No	No	No	No	No	No	No	No	No		No		No		No		No		Yes	Fall	No		No		No		No		No
0	0	0	0	0	54	No	Male	0	Not Admitted	No	No	No	No	No	No	No	No	No		No		No		Yes	abdominal pain	No		No		No		No		No		Yes	musculoskeletal pain	No
0	0	0	0	0	31	No	Female	0	Not Admitted	No	Yes	No	No	No	No	No	No	No	URI	No		No		No		No		No		No		No		No		No		Yes
0	0	0	0	0	72	No	Male	0	Not Admitted	No	No	No	No	No	No	No	No	No		No		No		No		No		No		No		No		No		Yes	urinary retention	No
0	0	0	0	0	28	No	Male	0	Not Admitted	No	No	No	No	No	No	No	No	No		No		No		No		No		Yes	MVC	Yes	ETOH	No		No		No		No
0	0	0	0	0	17	No	Male	0	Not Admitted	No	No	No	No	No	No	No	No	No		No		No		No		No		Yes	assault	No		No		No		No		No
0	0	0	0	0	34	No	Female	0	Not Admitted	No	Yes	No	No	No	No	No	No	No	URI	No		No		No		No		No		No		No		No		No		No
0	0	0	0	0	71	No	Female	0	Not Admitted	No	No	No	No	No	No	No	No	No		No		No		No		No		No		No		No		No		Yes	musculoskeletal pain	No
0	0	0	0	0	26	No	Female	0	Not Admitted	No	No	No	No	No	No	No	No	No		No		No		Yes	diarrhea	No		No		No		No		No		No		No
0	0	0	0	0	28	No	Female	0	Not Admitted	No	No	No	No	No	No	No	No	No		No		No		No		No		No		No		No		No		Yes	musculoskeletal pain,radiculopathy, herniated disk	No
0	0	0	0	0	24	No	Male	0	Not Admitted	No	No	No	No	No	No	No	No	No		No		No		No		No		No		No		No		No		Yes	psych	No
0	0	0	0	0	25	No	Female	0	Not Admitted	No	Yes	No	No	No	No	No	No	No	URI	No		No		No		No		No		No		No		No		No		Yes
0	0	0	0	0	76	No	Female	0	Not Admitted	No	No	No	No	No	No	No	No	No		No		No		No		No		No		No		No		No		Yes	gout, DM	No
0	0	0	0	0	19	No	Female	0	Not Admitted	No	No	No	No	No	No	No	Yes	Yes	PID, herpes	No		No		No		No		No		No		No		No		No		Yes
0	0	0	0	0	32	No	Male	0	Not Admitted	No	No	No	No	No	No	No	No	No		No		No		No		No		Yes	MVC	No		Yes	seizure	No		No		No
0	0	0	0	0	42	No	Female	0	Not Admitted	No	No	No	No	No	No	No	No	No		No		No		No		No		No		No		No		No		Yes	OB, pregnancy complication, vaginal bleeding	No
0	0	0	0	0	34	No	Female	0	Not Admitted	No	No	No	No	No	No	No	No	No		No		No		Yes	abdl pain	No		No		No		No		No		Yes	OB,pregnancy complication	No
0	0	0	0	0	90	No	Female	0	Not Admitted	Yes	No	No	No	No	No	No	No	No		No		No		No		No		No		No		No		No		No		Yes
0	0	0	0	0	29	No	Female	0	Not Admitted	Yes	No	No	No	No	No	No	No	No		No		No		No		No		No		No		No		No		No		Yes
0	0	0	0	0	38	No	Female	0	Not Admitted	No	No	No	No	No	No	No	No	No		No		No		No		No		No		No		No		No		Yes	musculoskeletal pain	No
0	0	0	0	0	53	No	Male	0	Not Admitted	No	No	No	No	No	No	No	No	No		No		No		No		No		No		No		No		No		Yes	cerumen impaction, musculoskeletal pain	No
0	0	0	0	0	50	No	Male	0	Not Admitted	No	No	No	No	No	No	No	No	No		No		No		No		No		No		No		No		No		Yes	LE Edema, hernia	No
0	0	0	0	0	36	No	Male	0	Not Admitted	No	No	No	No	No	No	No	No	No		No		No		No		No		No		No		No		No		Yes	LE edema	No
0	0	0	0	0	54	No	Female	0	Not Admitted	No	No	No	No	No	No	No	No	No		No		No		No		No		No		No		No		No		Yes	musculoskeletal pain	No
0	0	0	0	0	27	No	Female	0	Not Admitted	No	No	No	No	No	No	No	No	No		No		No		No		No		No		No		No		No		Yes	psych	No
0	0	0	0	0	28	No	Female	0	Admitted	No	No	No	No	No	No	No	No	No		No		No		No		No		No		No		No		No		Yes	psych	No
0	0	0	0	0	26	No	Female	0	Not Admitted	No	No	No	No	No	No	No	No	No		No		No		No		No		No		No		Yes	Migraine	No		No		No
0	0	0	0	0	52	No	Male	0	Not Admitted	Yes	No	No	No	No	No	No	No	Yes	orchitis	No		No		No		No		No		No		No		No		No		Yes
0	0	0	0	0	48	No	Female	0	Not Admitted	No	No	No	No	No	No	No	No	No		No		No		Yes	abd pain	No		No		No		No		No		No		No
0	0	0	0	0	26	No	Female	0	Not Admitted	No	Yes	No	No	No	No	No	No	Yes	URI	No		No		No		No		No		No		No		No		No		Yes
0	0	0	0	0	29	No	Male	0	Not Admitted	No	No	No	No	No	No	No	No	No		No		No		No		No		No		Yes	opioid	No		No		No		No
0	0	0	0	0	46	No	Male	0	Admitted	No	No	No	No	No	No	No	No	No		No		No		No		No		No		No		No		No		Yes	psych	No
0	0	0	0	0	52	No	Female	0	Not Admitted	No	Yes	No	No	No	No	No	No	No	URI	No		No		No		No		No		No		No		No		No		Yes
0	0	0	0	0	0	No	Male	0	Not Admitted	No	Yes	No	No	No	No	No	No	Yes	URI	No		No		No		No		No		No		No		No		No		Yes
0	0	0	0	0	28	No	Male	0	Not Admitted	No	Yes	No	No	No	No	No	No	Yes	URI	No		No		No		No		No		No		No		No		No		Yes
0	0	0	0	0	23	No	Female	0	Not Admitted	No	No	No	Yes	No	No	No	No	No		No		No		No		No		No		No		No		No		No		Yes
0	0	0	0	0	40	No	Male	0	Not Admitted	No	No	No	No	No	No	No	No	No		No		No		No		No		No		No		No		Yes		Yes	musculoskeletal pain, HIV	No
0	0	0	0	0	33	No	Female	0	Not Admitted	No	No	No	No	No	No	No	No	No		No		No		No		No		No		No		No		No		Yes	musculoskeletal pain, radiculopathy	No
0	0	0	0	0	43	No	Female	0	Not Admitted	No	No	No	No	No	No	No	No	No		No		No		No		No		No		No		No		No		Yes	musculoskeletal pain	No
0	0	0	0	0	50	No	Male	0	Not Admitted	No	No	No	No	No	No	No	No	No		No		No		No		No		Yes	ocular foreign body	No		No		No		No		No
0	0	0	0	0	47	No	Female	0	Not Admitted	No	No	No	No	No	No	No	No	No		No		No		No		No		No		No		No		No		Yes	gyn, dysmenorrhea	No
0	0	0	0	0	25	No	Male	0	Not Admitted	No	No	No	No	No	No	No	No	Yes	Dental Caries	No		No		No		No		No		No		No		No		No		Yes
0	0	0	0	0	68	No	Female	0	Not Admitted	No	No	No	No	No	No	No	No	No		No		No		No		No		No		No		No		No		Yes	electrolyte imbalance, HTN	No
0	0	0	0	0	49	No	Female	0	Not Admitted	No	No	No	No	No	No	No	No	Yes	herpes zoster	No		No		No		No		No		No		No		No		No		Yes
0	0	0	0	0	65	No	Male	0	Not Admitted	No	No	No	No	No	No	No	No	No		No		No		Yes	abd pain	No		No		No		No		No		Yes	DM	No
0	0	0	0	0	17	No	Male	0	Admitted	No	No	No	No	No	No	No	No	No		No		No		No		No		No		No		No		No		Yes	psych	No
0	0	0	0	0	69	No	Female	0	Not Admitted	Yes	No	No	No	No	No	No	No	No		No		No		No		No		No		No		No		No		No		Yes
0	0	0	0	0	72	No	Male	0	Admitted	No	No	No	No	No	No	No	No	No		No		No		No		No		No		No		No		No		Yes	psych	No
0	0	0	0	0	15	No	Male	0	Not Admitted	No	No	No	No	No	No	No	No	No		No		No		No		No		Yes	GSW	No		No		No		No		No
0	0	0	0	0	25	No	Male	0	Not Admitted	No	No	No	No	No	No	No	No	No		No		No		No		No		No		No		No		No		Yes	LE edema	No
0	0	0	0	0	46	No	Female	0	Not Admitted	No	No	No	No	No	No	No	Yes	No	Candida	No		No		No		No		No		No		No		No		No		Yes
0	0	0	0	0	81	No	Female	0	Not Admitted	No	No	No	No	No	No	No	No	No		No		No		No		No		No		No		No		No		Yes	hypoglycemia	No
0	0	0	0	0	20	No	Male	0	Not Admitted	No	No	No	No	No	No	No	No	Yes	ACNE	No		No		No		No		No		No		No		No		No		Yes
0	0	0	0	0	37	No	Female	0	Not Admitted	No	No	No	No	No	No	No	No	No		Yes	chest pain	No		No		No		No		No		No		No		Yes	hyperglycemia	No
0	0	0	0	0	29	No	Female	0	Admitted	No	No	No	No	No	No	No	No	No		No		No		No		No		No		No		No		No		Yes	psych	No
0	0	0	0	0	54	No	Female	0	Not Admitted	Yes	No	No	No	No	No	No	No	No		No		No		No		No		No		No		No		No		No		Yes
0	0	0	0	0	49	No	Male	0	Not Admitted	No	No	No	No	No	No	No	No	No		No		No		No		No		No		No		No		No		Yes	psych	No
0	0	0	0	0	28	No	Male	0	Not Admitted	No	No	No	No	No	No	No	No	No		No		No		No		No		No		No		Yes	Headache	No		Yes	Bell's Palsy	No
0	0	0	0	0	48	No	Female	0	Not Admitted	No	No	No	No	No	No	No	No	No		No		No		No		No		No		No		No		No		Yes	musculoskeletal pain, med refill	No
0	0	0	0	0	73	No	Female	0	Not Admitted	No	No	No	No	No	No	No	No	No		No		No		No		No		No		No		No		No		Yes	musculoskeletal pain	No
0	0	0	0	0	68	No	Male	0	Not Admitted	No	Yes	No	No	No	No	No	No	No	URI, Sinusitis	No		No		No		No		No		No		No		No		No		Yes
0	0	0	0	0	33	No	Male	0	Not Admitted	No	Yes	No	No	No	No	No	No	No	URI	No		No		No		No		No		No		No		No		No		Yes
0	0	0	0	0	65	No	Female	0	Not Admitted	No	No	No	No	No	No	No	No	No		No		No		No		No		Yes	Fall	No		No		No		No		No
0	0	0	0	0	24	No	Male	0	Not Admitted	No	No	No	No	No	No	No	No	No		No		No		No		No		Yes	MVC	No		No		No		No		No
0	0	0	0	0	66	No	Male	0	Not Admitted	No	No	No	No	No	No	No	No	No		No		No		No		No		Yes	Fall	No		No		No		No		No
0	0	0	0	0	54	No	Female	0	Not Admitted	No	No	No	No	No	No	No	No	No		No		No		Yes	abd pain, pancreatitis	No		No		No		No		No		No		No
0	0	0	0	0	21	No	Female	0	Not Admitted	No	No	No	No	No	No	No	No	No		No		No		No		No		Yes	MVC	No		No		No		No		No
0	0	0	0	0	56	No	Female	0	Not Admitted	No	No	No	No	No	No	No	No	No		No		No		No		No		No		No		No		No		Yes	psych	No
0	0	0	0	0	42	No	Male	0	Not Admitted	No	No	No	No	No	No	No	No	No		No		No		No		Yes	stone	No		No		No		No		No		No
0	0	0	0	0	23	No	Male	0	Not Admitted	No	No	No	No	No	No	No	No	No		No		No		Yes	abd pain	No		No		No		No		No		Yes	med refill	No
0	0	0	0	0	137	No	Male	0	Not Admitted	No	No	No	No	No	No	No	No	No		No		No		No		No		Yes		No		No		No		No		No
0	0	0	0	0	23	No	Female	0	Not Admitted	No	No	No	No	No	No	No	No	No		No		No		No		No		No		No		No		No		Yes	oB, Pregnancy	No
0	0	0	0	0	26	No	Male	0	Not Admitted	No	No	No	No	No	No	No	No	Yes	orchitis, epididymitis	No		No		No		No		No		No		No		No		No		Yes
0	0	0	0	0	34	No	Female	0	Not Admitted	Yes	No	No	No	No	No	No	No	No		No		No		No		No		No		No		No		No		No		Yes
0	0	0	0	0	25	No	Male	0	Not Admitted	No	No	No	No	No	No	No	No	No		No		No		No		No		Yes	penile laceration	No		No		No		No		No
0	0	0	0	0	45	No	Male	0	Not Admitted	No	No	No	No	No	No	No	No	No		No		No		No		No		No		No		No		No		Yes	psych	No
0	0	0	0	0	30	No	Female	0	Not Admitted	No	Yes	No	No	No	No	No	No	Yes	URI	No		No		No		No		No		No		No		No		No		Yes
0	0	0	0	0	31	No	Male	0	Not Admitted	No	No	No	Yes	No	No	No	No	No		No		No		No		No		No		No		No		No		No		Yes
0	0	0	0	0	64	No	Female	0	Not Admitted	No	No	No	No	No	No	No	No	No		No		No		No		Yes	stone	No		No		No		No		No		No
0	0	0	0	0	31	No	Male	0	Not Admitted	No	No	No	No	No	No	No	No	No		No		No		No		No		No		Yes	polysubstance	No		No		Yes	psych	No
0	0	0	0	0	27	No	Female	0	Not Admitted	No	No	No	No	No	No	No	No	No		No		No		Yes	GERD	No		No		No		No		No		No		No
0	0	0	0	0	29	No	Male	0	Not Admitted	No	No	No	No	No	No	No	No	No		No		No		No		No		No		No		No		No		Yes	HTN	No
0	0	0	0	0	25	No	Female	0	Not Admitted	No	No	No	No	Yes	No	No	No	No		No		No		No		No		No		No		No		No		No		Yes
0	0	0	0	0	41	No	Female	0	Not Admitted	No	No	No	No	No	No	No	No	No		No		No		No		No		No		Yes	polysubstance	No		No		No		No
0	0	0	0	0	26	No	Male	0	Not Admitted	No	Yes	No	No	No	No	No	No	No	URI	No		No		No		No		No		No		No		No		No		Yes
0	0	0	0	0	20	No	Male	0	Not Admitted	Yes	No	No	No	No	No	No	No	No		No		No		No		No		No		No		No		No		No		Yes
0	0	0	0	0	23	No	Female	0	Not Admitted	No	Yes	No	No	No	No	No	No	No	URI	No		No		No		No		No		No		No		No		No		Yes
0	0	0	0	0	0	No	Male	0	Not Admitted	No	Yes	No	No	No	No	No	No	No	URI	No		No		No		No		No		No		No		No		No		Yes
0	0	0	0	0	25	No	Female	0	Not Admitted	No	No	No	No	No	No	No	No	No		No		No		Yes	constipation	No		No		No		No		No		Yes	musculoskeletal pain	No
0	0	0	0	0	29	No	Female	0	Not Admitted	No	Yes	No	No	No	No	No	No	No	sinusitis	No		No		No		No		No		No		No		No		No		Yes
0	0	0	0	0	40	No	Male	0	Not Admitted	No	No	No	No	No	No	No	No	No		No		No		No		No		No		No		No		No		Yes	musculoskeletal pain	No
0	0	0	0	0	42	No	Male	0	Not Admitted	No	No	No	No	No	No	No	No	No		No		No		Yes	constipation	No		No		No		No		No		No		No
0	0	0	0	0	52	No	Male	0	Not Admitted	No	No	No	No	No	No	No	No	No		No		No		No		Yes	CKD	No		No		No		No		Yes	electrolyte imbalance, HTN	No
0	0	0	0	0	29	No	Female	0	Not Admitted	No	No	No	No	No	No	No	No	No		No		No		Yes	GI bleed	No		No		No		No		No		No		No
0	0	0	0	0	62	No	Female	0	Not Admitted	No	No	No	No	No	No	No	No	No		No		No		No		No		No		No		No		No		Yes	Loss of ambulation	No
0	0	0	0	0	48	No	Male	0	Not Admitted	No	No	No	No	No	No	No	No	No		No		No		No		No		Yes	MVC	Yes	ETOH	No		No		No		No
0	0	0	0	0	48	No	Male	0	Not Admitted	No	No	No	No	No	No	No	No	No		No		No		No		No		Yes	MVC	No		No		No		No		No
0	0	0	0	0	42	No	Male	0	Not Admitted	No	No	No	No	No	No	No	No	No		No		No		No		No		No		No		No		No		Yes	DM, hyperglycemia	No
0	0	0	0	0	69	No	Female	0	Not Admitted	No	No	No	No	No	No	No	No	No		No		No		Yes	diarrhea	No		No		No		No		No		No		No
0	0	0	0	0	28	No	Male	0	Not Admitted	No	No	No	No	No	No	No	No	No		No		No		Yes	Crohn's	No		No		No		No		No		No		No
0	0	0	0	0	18	No	Female	0	Not Admitted	No	No	No	No	No	No	No	No	No		No		No		No		No		Yes	MVC	No		No		No		No		No
0	0	0	0	0	23	No	Female	0	Not Admitted	No	Yes	No	No	No	No	No	No	No	URI	No		No		No		No		No		No		No		No		No		Yes
0	0	0	0	0	62	No	Male	0	Not Admitted	No	No	No	No	No	No	No	No	No		No		Yes	SOB	No		No		No		No		No		No		Yes	HTN	No
0	0	0	0	0	47	No	Female	0	Not Admitted	No	No	No	No	Yes	No	No	No	No		No		No		No		No		No		No		No		No		No		Yes
0	0	0	0	0	38	No	Male	0	Not Admitted	No	No	No	No	No	No	No	No	No		No		No		Yes	abd pain, IBS	No		No		No		No		No		No		No
0	0	0	0	0	21	No	Male	0	Not Admitted	No	No	No	No	No	No	No	No	No		No		No		No		No		Yes	self-inflicted	No		No		No		No		No
0	0	0	0	0	58	No	Female	0	Not Admitted	No	No	No	No	No	No	No	No	No		No		No		No		No		No		No		No		No		Yes	LE edema	No
0	0	0	0	0	49	No	Male	0	Not Admitted	No	No	No	No	No	No	No	No	No		No		No		No		No		No		No		No		No		Yes	musculoskeletal pain	No
0	0	0	0	0	23	No	Female	0	Not Admitted	No	No	No	No	No	No	No	No	No		No		No		No		No		No		No		No		No		Yes	OB, pregnancy complication	No
0	0	0	0	0	42	No	Male	0	Admitted	Yes	Yes	No	No	Yes	No	No	No	No		No		No		No		No		No		No		No		No		No		Yes
0	0	0	0	0	16	No	Female	0	Not Admitted	No	No	No	No	No	No	No	No	No		No		No		No		No		Yes	MVC	No		No		No		No		No
0	0	0	0	0	50	No	Female	0	Admitted	No	No	No	No	No	No	No	No	No		No		No		No		No		No		No		No		No		Yes	psych	No
0	0	0	0	0	49	No	Male	0	Not Admitted	No	No	No	No	No	No	No	No	No		No		No		No		No		No		Yes	polysubstance	No		No		Yes	psych	No
0	0	0	0	0	46	No	Female	0	Not Admitted	No	No	No	No	No	No	No	No	No		No		No		Yes	abd pain	No		No		No		No		No		No		No
0	0	0	0	0	27	No	Male	0	Not Admitted	No	No	No	No	No	No	No	No	No		No		No		Yes	n/v	No		No		No		No		No		No		No
0	0	0	0	0	20	No	Female	0	Not Admitted	No	No	No	No	No	No	No	No	No		No		No		No		No		No		No		No		No		Yes	OB, pregancy complication	No
0	0	0	0	0	14	No	Female	0	Not Admitted	No	No	No	No	No	No	No	No	No		No		No		No		No		No		No		No		No		Yes	psych	No
0	0	0	0	0	44	No	Female	0	Not Admitted	No	No	No	No	No	No	No	No	No		No		No		No		No		Yes	MVC	No		No		No		No		No
0	0	0	0	0	28	No	Female	0	Not Admitted	No	No	No	No	No	No	No	No	Yes	otitis media	No		No		No		No		No		No		No		No		No		Yes
0	0	0	0	0	50	No	Male	0	Not Admitted	No	No	No	No	No	No	No	No	No		No		No		No		No		No		No		No		No		Yes	musculoskeletal pain	No
0	0	0	0	0	53	No	Male	0	Not Admitted	No	No	No	No	No	No	No	No	No		No		No		No		No		No		No		No		No		Yes	suture removal	Yes
0	0	0	0	0	32	No	Male	0	Not Admitted	No	No	No	No	No	No	No	No	Yes	Dental caries	No		No		No		No		No		No		No		No		No		Yes
0	0	0	0	0	44	No	Female	0	Not Admitted	No	No	No	No	No	No	No	No	No		No		No		No		No		No		No		No		No		Yes	psych	No
0	0	0	0	0	23	No	Female	0	Admitted	Yes	No	No	No	No	No	No	No	No		No		No		No		No		No		No		No		No		No		Yes
0	0	0	0	0	38	No	Female	0	Not Admitted	Yes	No	No	No	No	No	No	No	No		No		No		No		No		No		No		No		No		No		Yes
0	0	0	0	0	24	No	Male	0	Not Admitted	No	No	No	No	No	No	No	No	No		No		No		No		No		No		No		No		No		Yes	musculoskeletal pain	No
0	0	0	0	0	20	No	Female	0	Not Admitted	Yes	No	No	No	No	No	No	No	No		No		No		No		No		No		No		No		No		No		Yes
0	0	0	0	0	32	No	Female	0	Not Admitted	No	No	No	No	No	No	No	No	No		No		No		No		No		No		No		No		No		Yes	SSS	No
0	0	0	0	0	38	No	Male	0	Not Admitted	No	No	No	No	No	No	No	No	No		No		No		No		No		Yes	Burns	No		No		No		No		No
0	0	0	0	0	70	No	Male	0	Not Admitted	No	No	No	No	No	No	No	No	No		No		No		No		No		No		No		No		No		Yes	musculoskeletal pain	No
0	0	0	0	0	29	No	Male	0	Not Admitted	No	No	No	No	Yes	No	No	No	No		No		No		No		No		No		No		No		No		No		Yes
0	0	0	0	0	32	No	Male	0	Not Admitted	No	No	No	No	No	No	No	No	No		Yes	Chest Pain	No		No		No		No		No		No		No		No		No
0	0	0	0	0	59	No	Female	0	Not Admitted	No	No	No	No	No	No	No	No	No		No		No		No		No		No		Yes	ETOH	No		No		Yes	psych	No
0	0	0	0	0	19	No	Male	0	Not Admitted	No	No	No	No	Yes	No	No	No	No		No		No		No		No		No		No		No		No		No		Yes
0	0	0	0	0	28	No	Female	0	Not Admitted	No	No	No	No	Yes	No	No	No	No		No		No		No		No		No		No		No		No		No		Yes
0	0	0	0	0	29	No	Male	0	Not Admitted	No	No	No	No	No	No	No	No	No		No		No		No		No		No		No		No		No		Yes	musculoskeletal pain	No
0	0	0	0	0	42	No	Male	0	Not Admitted	No	No	No	No	No	No	No	No	No		Yes	chest pain	No		No		No		No		No		No		No		No		No
0	0	0	0	0	47	No	Female	0	Not Admitted	No	No	No	No	No	No	No	No	No		No		No		No		No		Yes	fall	No		No		No		No		No
0	0	0	0	0	73	No	Male	0	Not Admitted	No	No	No	No	No	No	No	No	No		No		No		Yes	N/V	No		No		No		No		No		No		No
0	0	0	0	0	66	No	Female	0	Not Admitted	No	No	No	No	No	No	No	No	No		No		No		No		No		No		No		No		No		Yes	myastenia gravis	No
0	0	0	0	0	30	No	Female	0	Not Admitted	No	No	No	No	No	No	No	No	No		No		No		No		No		No		No		No		No		Yes	OB, pregnancy complication	No
0	0	0	0	0	62	No	Male	0	Not Admitted	No	No	No	No	No	No	No	No	No		Yes	DVT	No		No		No		No		No		No		No		No		No
0	0	0	0	0	45	No	Male	0	Not Admitted	No	No	No	No	No	No	No	No	No		No		No		Yes	pancreatitis, abd pain	No		No		No		No		No		No		No
17.8					48	No	Male	2	Not Admitted	No	No	No	No	Yes	No	No	No	No		No		No		No		No		No		No		No		No		No		Yes
12.9					58	No	Male	3	Admitted	No	No	No	No	No	No	No	No	No		No		No		No		No		No		No		No		No		Yes	musculoskeletal pain	No
15.3					33	No	Female	2	Admitted	No	No	No	No	No	No	No	No	No		No		No		No		No		Yes	Fall	No		No		No		No		No
12.2				4.6	42	Yes	Female	2	Admitted	Yes	No	No	No	No	No	No	No	No		No		No		No		No		No		No		No		No		No		Yes
15.1					57	No	Female	3	Admitted	No	No	No	No	Yes	No	No	No	No		No		No		No		No		No		No		No		No		No		Yes
	23				53	No	Female	3	Admitted	No	No	No	No	No	No	No	No	No		No		Yes	Pleural Effusion	No		Yes	ARF	No		No		No		No		Yes	Metastatic cancer	No
			86		65	Yes	Female	2	Admitted	No	No	No	No	No	No	No	No	No		Yes	CHF, AF	No		No		No		No		No		No		No		No		No
15.2					51	No	Male	3	Admitted	No	No	Yes	No	No	No	No	No	No		No		No		No		No		No		No		No		No		No		Yes
15.1					74	No	Female	3	Admitted	No	No	No	No	No	No	No	No	No		Yes	Mitral valve regurge	Yes	SOB	No		No		No		No		No		No		No		No
					48	No	Male	2	Admitted	Yes	No	No	No	No	No	No	No	No		No		No		No		No		No		No		No		No		No		Yes
					68	No	Male	1	Admitted	No	No	No	Yes	No	No	No	No	No		No		No		No		No		No		No		No		No		No		Yes
					53	No	Male	2	Admitted	No	Yes	No	No	No	No	No	No	No		No		No		No		No		No		No		No		No		No		Yes
20.73					67	No	Male	1	Admitted	No	No	No	Yes	No	No	No	No	No		No		No		No		No		No		No		No		No		No		Yes
12.9				14.3	63	Yes	Female	1	Admitted	No	Yes	Yes	No	No	No	No	No	No		No		No		No		No		No		No		No		No		No		Yes
					88	No	Female	1	Admitted	No	No	No	No	No	No	No	No	No		Yes	ACS	No		No		No		No		No		No		No		No		No
19.8					48	No	Male	3	Admitted	No	No	No	Yes	No	No	No	No	No		No		No		No		No		No		No		No		No		No		Yes
17.6					62	No	Female	1	Admitted	No	No	No	Yes	Yes	No	No	No	No		No		No		No		No		No		No		No		No		No		Yes
12.5					78	No	Female	2	Not Admitted	No	No	No	No	No	No	No	No	No		No		No		No		No		No		No		No		Yes	anemia	No		No
13					57	No	Female	1	Admitted	No	No	No	No	No	No	No	No	No		No		No		No		No		No		No		No		Yes	supratherapeutic INR	Yes	Bleeding	No
					70	No	Male	2	Admitted	No	No	No	No	No	No	No	No	No		No		No		No		No		No		No		No		Yes	supratherapeutic INR	No		No
3.1					74	No	Female	2	Not Admitted	Yes	No	No	No	No	No	No	No	No		No		No		No		No		No		No		No		No		No		Yes
				2	66	Yes	Male	1	Admitted	No	No	No	No	No	No	No	No	No		Yes	CHF	No		No		No		No		No		No		No		No		No
3.8					27	No	Female	2	Admitted	No	No	No	No	No	No	No	No	No		No		No		No		No		No		No		No		No		Yes	transplant rejection	No
17.2			87	10.2	52	Yes	Female	2	Admitted	No	No	Yes	No	No	No	No	No	No		No		No		No		No		No		No		No		No		No		Yes
